# Supplementary material for: Morphological and acoustic characters of Cicadatra platyptera Fieber, 1876
Source: Zookeys. 2013 Apr 25;(296):1–23. doi: 10.3897/zookeys.296.4855 (PMC3689109; doi:10.3897/zookeys.296.4855)
Supplement: XML Treatment for Cicadatra platyptera [file zookeys.296.4855-treatment1.xml]

<!DOCTYPE tp:taxon-treatment
  PUBLIC "-//TaxonX//DTD Taxonomic Treatment Publishing DTD v0 20100105//EN" "tax-treatment-NSO.dtd">
<tp:taxon-treatment xmlns:tp="http://www.plazi.org/taxpub"><tp:treatment-meta><mixed-citation publication-type="journal"><person-group><name><surname>Mol</surname><given-names>Abbas</given-names></name><name><surname>Zeybekoglu</surname><given-names>Unal</given-names></name><name><surname>Akyurek</surname><given-names>Basak</given-names></name></person-group><article-title>Morphological and acoustic characters of <italic>Cicadatra platyptera</italic> Fieber, 1876</article-title><source>Zookeys</source><day>25</day><month>4</month><year>2013</year><volume>2013</volume><issue>296</issue><fpage>1</fpage><lpage>23</lpage><pub-id pub-id-type="doi">10.3897/zookeys.296.4855</pub-id></mixed-citation></tp:treatment-meta><tp:nomenclature><tp:taxon-name>
                            <tp:taxon-name-part taxon-name-part-type="genus">Cicadatra</tp:taxon-name-part>
                            <tp:taxon-name-part taxon-name-part-type="species">platyptera</tp:taxon-name-part>
                        <object-id xmlns:xlink="http://www.w3.org/1999/xlink" xlink:type="simple">http://species-id.net/wiki/Cicadatra_platyptera</object-id>
								</tp:taxon-name><tp:taxon-authority>Fieber, 1876</tp:taxon-authority><xref ref-type="fig" rid="F1">Figs 1</xref><xref ref-type="fig" rid="F2"/><xref ref-type="fig" rid="F3"/><xref ref-type="fig" rid="F4"/><xref ref-type="fig" rid="F5"/><xref ref-type="fig" rid="F6"/><xref ref-type="fig" rid="F7"/><xref ref-type="fig" rid="F8"/><xref ref-type="fig" rid="F9">–12</xref><xref ref-type="fig" rid="F14">17</xref><xref ref-type="fig" rid="F15"/><xref ref-type="fig" rid="F16"/><xref ref-type="fig" rid="F17">–21</xref><xref ref-type="table" rid="T1">Table 1</xref><xref ref-type="table" rid="T2"/><xref ref-type="table" rid="T3"/><xref ref-type="table" rid="T4">–4</xref></tp:nomenclature><tp:treatment-sec sec-type="Morphology"><title>Morphology.</title><p><italic>Redescription</italic>: Male. General appearance of body black with yellowish and white pile.</p><p><italic>Head</italic>. General color of head blackish yellow with white scattered pile. Vertex blackish with sparse pile and some specimens have yellowish area between ocelli and top of postclypeus surrounded by yellowish area. Eyes yellowish brown and rarely blackish. Ocelli reddish brown and rarely yellowish. Epicranial suture generally yellowish. Antennae blackish. Frons black with white pile. Postclypeus with a central sulcus obvious transverse grooves with long pile specifically located near gena and edge of mandibular plate, transverse grooves blackish. Gena brownish with white pile specifically below the antennae. Mandibular plate yellowish with white pile. Anteclypeus yellowish brown with blackish area dorsally and white pile on lateral edge. Rostrum <!--PageBreak-->almost reaches coxae III, yellowish brown at base, darker towards apex, rarely yellowish laterally and with sparse pile (<xref ref-type="fig" rid="F1">Fig. 1-A</xref>).</p><fig id="F1" position="float" orientation="portrait"><label>Figure 1-A.</label><caption><p><italic><tp:taxon-name>Cicadatra platyptera</tp:taxon-name></italic>, head and pronotum (scale= 2 mm).</p></caption><graphic xmlns:xlink="http://www.w3.org/1999/xlink" xlink:href="ZooKeys-296-001-g001.jpg" position="float" orientation="portrait" xlink:type="simple"/></fig><p><italic>Thorax</italic>. Pronotum blackish, wider than vertex and twice as long as it, pronotumwith three large patch divided by pronotal and lateral fissure in both half and both fissure with white scattered pile (<xref ref-type="fig" rid="F1">Fig. 1-A</xref>). Both patches brownish black. Lateral angle of pronotal collar widened, ambient fissure nearly smooth. Mesonotum narrowed pos<!--PageBreak-->teriorly like a bow and blackish with M-shaped yellowish fasciae. Sometimes U-shaped on parapsaidal sutures and nearly cover mesonotum. Lateral part of mesonatal collar and metanotum yellowish with short piles, scutal depression spoonlike and blackish, scutellum yellowish and blackish on both side (<xref ref-type="fig" rid="F2">Fig. 1-B</xref>).</p><fig id="F2" position="float" orientation="portrait"><label>Figure 1-B.</label><caption><p><italic><tp:taxon-name>Cicadatra platyptera</tp:taxon-name></italic>, mesonotum (scale= 2 mm).</p></caption><graphic xmlns:xlink="http://www.w3.org/1999/xlink" xlink:href="ZooKeys-296-001-g002.jpg" position="float" orientation="portrait" xlink:type="simple"/></fig><p><italic>Legs</italic>. Fore coxae rectangle-shaped, with mid-cavity, yellowish with pile and black band basally. Middle and hind coxae trapezoid-shaped, shiny yellowish with pile and middle coxae with a black band basally, hind coxae with half depression in the middle. Fore, middle, and hind trochanters yellowish with dark brown basally, with piles at both corners, sometimes hind trochanters only yellowish. Fore femorae dark brown with white piles and yellow areas on lateral edges, sometimes areas irregular. Slightly angled primary spine, erect secondary spine and nearly erect apical spine, spines and surrounding areas blackish. Middle femorae yellowish with one or two dark brown bands dorsally and white pile. Hind femorae yellowish with white pile and brownish band dorsally. Fore tibia blackish brown with dense pile especially ventrally. Middle tibia yellowish, with piles and varying one to two brownish bands. Hind tibia yellowish with piles and five brown tibial spurs and sparse white pile. Tibial spurs and combs brown, darker distally. Fore tarsi blackish, middle tarsi black-brownish and hind tarsi yellow-brownish. Claws brownish basally and darker distally.</p><p><!--PageBreak--><!--PageBreak--><italic>Wings</italic>. Fore wings at rest roof shaped, covering the abdomen and hyaline with yellowish venation basally and venation apically, R+Sc veins blackish. Basal cell on fore wings heptagonal, cubitus anterior and median veins originate separately. Cubitus posterior and median veins closer at base. Cubitus posterior anal veins not combined at base or apex. Fore wings with 8 apical cells and CuA<sub>1</sub> wider than other apical cells (<xref ref-type="fig" rid="F3">Fig. 1-C</xref>). Hind wing hyaline with yellowish venation and with 6 apical cells.</p><fig id="F3" position="float" orientation="portrait"><label>Figure 1-C.</label><caption><p><italic><tp:taxon-name>Cicadatra platyptera</tp:taxon-name></italic>, front fore wing (scale= 2.6 mm).</p></caption><graphic xmlns:xlink="http://www.w3.org/1999/xlink" xlink:href="ZooKeys-296-001-g003.jpg" position="float" orientation="portrait" xlink:type="simple"/></fig><p><italic>Operculum</italic>. Opercula yellow generally with brown spot on lateral base and white pile, broadly rounded apically, approaching one another and meeting medially.</p><p><italic>Abdomen</italic>. Abdominal tergites blackish with white pile more or less located near the anterior edge of each tergum. Generally tergites one to seven with a light area on posterior apical part. Timbal cavity exposed. Timbal cover incomplete, blackish or brownish yellow with white short pile dorsally. Timbal with 11 ribs (<xref ref-type="fig" rid="F9">Fig. 12</xref>). Abdominal sternites yellowish. On sternite II blackish area and on sternite III blackish spot at the base in the middle. Epipleurites yellowish.</p><p><italic>Pygofer</italic>.blackish brown dorsally, yellowish brown ventrally. Posteriorly bow-shaped and sparsely setae dorsa-laterally, smooth dorsally, ventral slightly wavy (<xref ref-type="fig" rid="F4">Fig. 2</xref>). Dorsal beak higher than upper lobe of pygofer and acute. The aedeagus bipartite basally, ex<!--PageBreak-->tending apically in a pipe shape, at apex pointed appendages like lamellae (<xref ref-type="fig" rid="F5">Fig. 3</xref>). Sternite VIII concave basally, widened in the middle and slightly narrows to apex (<xref ref-type="fig" rid="F6">Fig. 4</xref>).</p><fig id="F4" position="float" orientation="portrait"><label>Figure 2.</label><caption><p><italic><tp:taxon-name>Cicadatra platyptera</tp:taxon-name></italic>, pygofer (scale= 0.6 mm).</p></caption><graphic xmlns:xlink="http://www.w3.org/1999/xlink" xlink:href="ZooKeys-296-001-g004.jpg" position="float" orientation="portrait" xlink:type="simple"/></fig><fig id="F5" position="float" orientation="portrait"><label>Figure 3.</label><caption><p><italic><tp:taxon-name>Cicadatra platyptera</tp:taxon-name></italic>, aedeagus (scale= 0.45 mm).</p></caption><graphic xmlns:xlink="http://www.w3.org/1999/xlink" xlink:href="ZooKeys-296-001-g005.jpg" position="float" orientation="portrait" xlink:type="simple"/></fig><fig id="F6" position="float" orientation="portrait"><label>Figure 4.</label><caption><p><italic><tp:taxon-name>Cicadatra platyptera</tp:taxon-name></italic>, sternite VIII (scale= 1.6 mm).</p></caption><graphic xmlns:xlink="http://www.w3.org/1999/xlink" xlink:href="ZooKeys-296-001-g006.jpg" position="float" orientation="portrait" xlink:type="simple"/></fig></tp:treatment-sec><tp:treatment-sec sec-type="Acoustics"><title>Acoustics.</title><p>References to song: <xref ref-type="bibr" rid="B3">Boulard (1995)</xref>, <xref ref-type="bibr" rid="B13">Gogala et al. (2005)</xref> and <xref ref-type="bibr" rid="B14">Gogala (2013)</xref>.</p><p>Males of <italic><tp:taxon-name>Cicadatra platyptera</tp:taxon-name></italic> make sounds by using the timbals and fore wings. We were able to record clearly three different types of song, these are: calling song with repeating echemes, produced obviously by timbals like in the close related species <italic><tp:taxon-name>Cicadatra atra</tp:taxon-name></italic>; courtship song produced obviously by a combination of timbale echemes and wing clicks, which is also typical for courtship songs of some other <italic><tp:taxon-name>Cicadatra</tp:taxon-name></italic> species (<xref ref-type="bibr" rid="B3">Boulard 1995</xref>); and alarm song, which is produced in most cicadas when disturbed or handled. These signals are loud sounds that are widely thought to deter predators (<xref ref-type="bibr" rid="B4">Claridge 1985</xref>, <xref ref-type="bibr" rid="B8">Fonseca 1991</xref>). Both calling song and courtship songs can last without interruption for many minutes while alarm sounds can last only for one or two seconds.</p></tp:treatment-sec><tp:treatment-sec sec-type="Calling song"><title>Calling song.</title><p>The phrases of this song are produced by the timbals (<xref ref-type="fig" rid="F7">Fig. 5B, D</xref>). The calling song consists of echeme sequences and intervals between echemes. Echeme <!--PageBreak--><!--PageBreak--><!--PageBreak-->duration is in average 122.7 (50–188) ms and interval duration between echemes average 91.2 (40–213) ms (<xref ref-type="fig" rid="F7">Figs 6, 7</xref>). Echeme duration of the calling song if produced after the courtship song (<xref ref-type="fig" rid="F7">Fig. 5D</xref>) is slightly different, in average 133 (75–277) ms and intervals between echemes are in average 80 (36–212) ms long. Calling song sometimes starts with irregular echemes lasting 5–15 ms (<xref ref-type="fig" rid="F7">Fig. 5A</xref>).
<fig id="F7" position="float" orientation="portrait"><label>Figure 5–7.</label><caption><p><bold>5</bold> <italic><tp:taxon-name>Cicadatra platyptera</tp:taxon-name></italic>, example of a male song, a whole song <bold>A</bold> Beginning of calling song <bold>B</bold> Calling song <bold>C</bold> Courtship song <bold>D</bold> Calling song (scale= 30 second) <bold>6</bold> <italic><tp:taxon-name>Cicadatra platyptera</tp:taxon-name></italic>, male song, 7 echemes from calling song (scale=120 ms) 7 <italic><tp:taxon-name>Cicadatra platyptera</tp:taxon-name></italic>, male song, 3 echemes from calling song (scale=50 ms).</p></caption><graphic xmlns:xlink="http://www.w3.org/1999/xlink" xlink:href="ZooKeys-296-001-g007.jpg" position="float" orientation="portrait" xlink:type="simple"/></fig></p><!--PageBreak--></tp:treatment-sec><tp:treatment-sec sec-type="Frequency range"><title>Frequency range.</title><p>The spectrum of these acoustic signals includes frequencies from about 5.5 to 12 kHz with a maximum 6 kHz, 8 kHz and 10 kHz (<xref ref-type="fig" rid="F15">Fig. 18</xref>).</p></tp:treatment-sec><tp:treatment-sec sec-type="Courtship song"><title>Courtship song.</title><p>The phrases of this song are produced by the timbals and fore wings in succession. This song develops from the calling song, lasts for some minutes <!--PageBreak-->and an individual can continue with another sequence of calling song. The calling song consists of an echeme sequence, and wing clicks in the middle of the intervals between echemes (<xref ref-type="fig" rid="F8">Figs 8–10</xref>). Each echeme averages 104 (83–132) ms and interval durations between echemes average 132 (48–176) ms. The duration of the courtship song is about one or a few minutes (<xref ref-type="fig" rid="F7">Figs 5C</xref>, <xref ref-type="fig" rid="F8">8, 9, 10</xref>).</p><fig id="F8" position="float" orientation="portrait"><label>Figure 8–10.</label><caption><p><bold>8</bold> <italic><tp:taxon-name>Cicadatra platyptera</tp:taxon-name></italic>, male song, 19 echemes from courtship song (scale=750 ms) <bold>9</bold> <italic><tp:taxon-name>Cicadatra platyptera</tp:taxon-name></italic>, male song, 7 echemes from courtship song (scale=150 ms) <bold>10</bold> <italic><tp:taxon-name>Cicadatra platyptera</tp:taxon-name></italic>, male song, 2 echemes from courtship song (scale=50 ms).</p></caption><graphic xmlns:xlink="http://www.w3.org/1999/xlink" xlink:href="ZooKeys-296-001-g008.jpg" position="float" orientation="portrait" xlink:type="simple"/></fig></tp:treatment-sec><tp:treatment-sec sec-type="Frequency range"><title>Frequency range.</title><p>The spectrum of these acoustic signals includes frequencies from about 5.5 to 12 kHz with a maximum between 6 kHz and 6.5 kHz (<xref ref-type="fig" rid="F16">Fig. 19</xref>). The courtship song wing clicks, amplitude spectra showing audible frequencies ranging from about 1.7–4.6 kHz and with a maximum 3 kHz (<xref ref-type="fig" rid="F17">Fig. 20</xref>).</p></tp:treatment-sec><tp:treatment-sec sec-type="Alarm sounds"><title>Alarm sounds.</title><p>When the animals are disturbed, they may produce these sounds. We evaluated a total of 6 recordings of alarm sounds of 6 different animals. The alarm sounds consist of irregular echemes in terms of duration, but generally one can find similar sound patterns or elements in different animals. The alarm song lasts 1300–1350 ms, and consists of 7 elements (<xref ref-type="fig" rid="F9">Fig. 11A</xref>). Elements A last 74–81 ms, elements B last 46–50 ms (<xref ref-type="fig" rid="F9">Fig. 11B</xref>), elements C last 206–210 ms (<xref ref-type="fig" rid="F9">Fig. 11C</xref>), elements D last 77–80 ms, elements E last 60–62 ms (<xref ref-type="fig" rid="F9">Fig. 11D</xref>), elements F last 36–38 ms and elements G last 36–38 ms (<xref ref-type="fig" rid="F9">Fig. 11E</xref>). The interval between elements A and B is 104–107 ms, between B and C is 50–53 ms, between C and D is 63–64 ms, between D and E is 107–109 ms, between E and F is 319–323 ms and the interval between elements F and G is 91–94 ms.</p><fig id="F9" position="float" orientation="portrait"><label>Figure 11–12.</label><caption><p><bold>11</bold> <italic><tp:taxon-name>Cicadatra platyptera</tp:taxon-name></italic>, male alarm song, <bold>a</bold> 1 phrase (scale=150 ms) <bold>b</bold> element <bold>A</bold> and <bold>B</bold> (scale = 60 ms) <bold>c</bold> element <bold>C</bold> (scale=60 ms) <bold>d</bold> element <bold>D</bold> and <bold>E</bold> (scale=60 ms) <bold>e</bold> element <bold>F</bold> and <bold>G</bold> (scale = 60 ms) <bold>12</bold><italic><tp:taxon-name>Cicadatra platyptera</tp:taxon-name></italic>, right male timbal (scale=0.25 mm).</p></caption><graphic xmlns:xlink="http://www.w3.org/1999/xlink" xlink:href="ZooKeys-296-001-g009.jpg" position="float" orientation="portrait" xlink:type="simple"/></fig></tp:treatment-sec><tp:treatment-sec sec-type="Frequency range"><title>Frequency range.</title><p>The spectrum of these acoustic signals includesfrequencies from about 5.5 to 12 kHz with a maximum about 8 kHz (<xref ref-type="fig" rid="F18">Fig. 21</xref>).</p></tp:treatment-sec><tp:treatment-sec sec-type="Examined material for C. platyptera"><title>Examined material for <italic><tp:taxon-name>Cicadatra platyptera</tp:taxon-name></italic>.</title><p>Corum, Sungurlu, Kemallı village, 14.7.2006, 790 m, 2 ♂, <named-content xmlns:xlink="http://www.w3.org/1999/xlink" content-type="dwc:verbatimCoordinates" xlink:type="simple">40°08'269"N; 34°31'303"E</named-content> (temperature 33°C); Central district, Mecitozu, Uçkoy, Simalı district, 13.7.2004, 815 m, 1 ♂, <named-content xmlns:xlink="http://www.w3.org/1999/xlink" content-type="dwc:verbatimCoordinates" xlink:type="simple">40°21'438'N; 35°08'628"E</named-content>; Central district, Beydili-Catak fork, 13.7.2011, 865 m, 6♂, (temperature 30°C), <named-content xmlns:xlink="http://www.w3.org/1999/xlink" content-type="dwc:verbatimCoordinates" xlink:type="simple">40°36'549"N; 34°54'075"E</named-content>; Çorum-Cemilbey way, Alike Vineyard, 900 m, 15.7.2012, 2 ♂; Central district, Karsıyaka street, 900 m, 2.8.2011, 2 ♂, <named-content xmlns:xlink="http://www.w3.org/1999/xlink" content-type="dwc:verbatimCoordinates" xlink:type="simple">40°32'937"N; 34°59'137"E</named-content> (temperature 33.6°C), (<xref ref-type="fig" rid="F14">Fig. 17</xref>).</p></tp:treatment-sec><tp:treatment-sec sec-type="Distribution"><title>Distribution for <italic><tp:taxon-name>Cicadatra platyptera</tp:taxon-name></italic>.</title><p>Europe, North Africa, Russia, Turkey, Iran, Israel, Lebanon, Syria (<xref ref-type="bibr" rid="B6">Dlabola 1974</xref>, <xref ref-type="bibr" rid="B18">Lodos and Kalkandelen 1981</xref>, <xref ref-type="bibr" rid="B1">Ahmed and Sanborn 2010</xref>).</p></tp:treatment-sec><tp:treatment-sec sec-type="Recorded distribution in Turkey for C. platyptera"><title>Recorded distribution in Turkey for <italic><tp:taxon-name>Cicadatra platyptera</tp:taxon-name></italic>.</title><p>Izmir: Bornova–Ilica-Karaburun; Giresun, Sebinkarahisar; Gumushane: Torul; Kahramanmaras, Goksun; Konya: Eregli; Mugla: Bodrum; Sivas: Hafik, (<xref ref-type="bibr" rid="B18">Lodos and Kalkandelen 1981</xref>, <xref ref-type="bibr" rid="B3">Boulard 1995</xref>), (<xref ref-type="fig" rid="F14">Fig. 17</xref>).</p><table-wrap id="T1" position="float" orientation="portrait"><label>Table 1.</label><caption><p>Comparison of morphological characters of two <italic><tp:taxon-name>Cicadatra</tp:taxon-name></italic> species.</p></caption><table><tbody><tr><td rowspan="1" colspan="2"><bold>Characters (for males)\Species (mm)</bold></td><td rowspan="1" colspan="1"><bold><italic><tp:taxon-name>Cicadatra platyptera</tp:taxon-name></italic></bold></td><td rowspan="1" colspan="1"><bold><italic><tp:taxon-name>Cicadatra atra</tp:taxon-name></italic></bold></td></tr><tr><td rowspan="3" colspan="1">Body length with wings</td><td rowspan="1" colspan="1">Range</td><td rowspan="1" colspan="1">26–30</td><td rowspan="1" colspan="1">22.8–26</td></tr><tr><td rowspan="1" colspan="1">m±sd</td><td rowspan="1" colspan="1">27.83±1.72</td><td rowspan="1" colspan="1">24.96±0.84</td></tr><tr><td rowspan="1" colspan="1">N</td><td rowspan="1" colspan="1">6</td><td rowspan="1" colspan="1">6</td></tr><tr><td rowspan="3" colspan="1">Body length</td><td rowspan="1" colspan="1">Range</td><td rowspan="1" colspan="1">22–24</td><td rowspan="1" colspan="1">18–21</td></tr><tr><td rowspan="1" colspan="1">m±sd</td><td rowspan="1" colspan="1">22.83±0.75</td><td rowspan="1" colspan="1">18.83±1.17</td></tr><tr><td rowspan="1" colspan="1">N</td><td rowspan="1" colspan="1">6</td><td rowspan="1" colspan="1">6</td></tr><tr><td rowspan="3" colspan="1">Head length</td><td rowspan="1" colspan="1">Range</td><td rowspan="1" colspan="1">1.19–1.65</td><td rowspan="1" colspan="1">1.03–1.56</td></tr><tr><td rowspan="1" colspan="1">m±sd</td><td rowspan="1" colspan="1">1.43±0.20</td><td rowspan="1" colspan="1"/></tr><tr><td rowspan="1" colspan="1">N</td><td rowspan="1" colspan="1"/><td rowspan="1" colspan="1">5 1.28±0.25</td></tr><tr><td rowspan="3" colspan="1">Vertex length</td><td rowspan="1" colspan="1">Range</td><td rowspan="1" colspan="1">0.76–1.10</td><td rowspan="1" colspan="1">0.73–1.07</td></tr><tr><td rowspan="1" colspan="1">m±sd</td><td rowspan="1" colspan="1">0.99±0.19</td><td rowspan="1" colspan="1">0.86±0.16</td></tr><tr><td rowspan="1" colspan="1">N</td><td rowspan="1" colspan="1"/><td rowspan="1" colspan="1">5</td></tr><tr><td rowspan="3" colspan="1">Transverse grooves number</td><td rowspan="1" colspan="1">Range</td><td rowspan="1" colspan="1">12–14</td><td rowspan="1" colspan="1">10–12</td></tr><tr><td rowspan="1" colspan="1">m±sd</td><td rowspan="1" colspan="1">12.5±0.6</td><td rowspan="1" colspan="1">11±1</td></tr><tr><td rowspan="1" colspan="1">N</td><td rowspan="1" colspan="1">63</td><td rowspan="1" colspan="1">5</td></tr><tr><td rowspan="3" colspan="1">Eye diameter</td><td rowspan="1" colspan="1">Range</td><td rowspan="1" colspan="1">1.81–1.99</td><td rowspan="1" colspan="1">1.60–1.72</td></tr><tr><td rowspan="1" colspan="1">m±sd</td><td rowspan="1" colspan="1">1.90±0.03</td><td rowspan="1" colspan="1">1.67±0.05</td></tr><tr><td rowspan="1" colspan="1">N</td><td rowspan="1" colspan="1">6</td><td rowspan="1" colspan="1">5</td></tr><tr><td rowspan="3" colspan="1">Distance between eyes</td><td rowspan="1" colspan="1">Range</td><td rowspan="1" colspan="1">2.53–3.60</td><td rowspan="1" colspan="1">2.73–3.25</td></tr><tr><td rowspan="1" colspan="1">m±sd</td><td rowspan="1" colspan="1">3.11±0.62</td><td rowspan="1" colspan="1">2.95±0.21</td></tr><tr><td rowspan="1" colspan="1">N</td><td rowspan="1" colspan="1">6</td><td rowspan="1" colspan="1">5</td></tr><tr><td rowspan="3" colspan="1">Distance between lateralocelli</td><td rowspan="1" colspan="1">Range</td><td rowspan="1" colspan="1">0.73–1.06</td><td rowspan="1" colspan="1">0.77–1.02</td></tr><tr><td rowspan="1" colspan="1">m±sd</td><td rowspan="1" colspan="1">0,90±0,22</td><td rowspan="1" colspan="1">0.86±0.09</td></tr><tr><td rowspan="1" colspan="1">N</td><td rowspan="1" colspan="1">6</td><td rowspan="1" colspan="1"/></tr><tr><td rowspan="3" colspan="1">Pronotum length</td><td rowspan="1" colspan="1">Range</td><td rowspan="1" colspan="1">2.00–2.53</td><td rowspan="1" colspan="1">2.08–2.70</td></tr><tr><td rowspan="1" colspan="1">m±sd</td><td rowspan="1" colspan="1">2.38±0.20</td><td rowspan="1" colspan="1">2.35±0.22</td></tr><tr><td rowspan="1" colspan="1">N</td><td rowspan="1" colspan="1">6</td><td rowspan="1" colspan="1">6</td></tr><tr><td rowspan="3" colspan="1">Minimum width of pronotum</td><td rowspan="1" colspan="1">Range</td><td rowspan="1" colspan="1">4.70–6.33</td><td rowspan="1" colspan="1">4.92–6.17</td></tr><tr><td rowspan="1" colspan="1">m±sd</td><td rowspan="1" colspan="1">5.68±0.60</td><td rowspan="1" colspan="1">5.44±0.43</td></tr><tr><td rowspan="1" colspan="1">N</td><td rowspan="1" colspan="1">6</td><td rowspan="1" colspan="1">6</td></tr><tr><td rowspan="3" colspan="1">Maximum width of pronotum</td><td rowspan="1" colspan="1">Range</td><td rowspan="1" colspan="1">6.01–8.20</td><td rowspan="1" colspan="1">6.20–8.01</td></tr><tr><td rowspan="1" colspan="1">m±sd</td><td rowspan="1" colspan="1">7.40±1.54</td><td rowspan="1" colspan="1">6.84±0.67</td></tr><tr><td rowspan="1" colspan="1">N</td><td rowspan="1" colspan="1"/><td rowspan="1" colspan="1"/></tr><tr><td rowspan="3" colspan="1">Postclypeus length</td><td rowspan="1" colspan="1">Range</td><td rowspan="1" colspan="1">1.80–2.43</td><td rowspan="1" colspan="1">1.96–2.30</td></tr><tr><td rowspan="1" colspan="1">m±sd</td><td rowspan="1" colspan="1">2.32±0.25</td><td rowspan="1" colspan="1">2.10±0.13</td></tr><tr><td rowspan="1" colspan="1">N</td><td rowspan="1" colspan="1">65</td><td rowspan="1" colspan="1"/></tr><tr><td rowspan="3" colspan="1">Rostrum length</td><td rowspan="1" colspan="1">Range</td><td rowspan="1" colspan="1">4.15–4.58</td><td rowspan="1" colspan="1">3.37–4.05</td></tr><tr><td rowspan="1" colspan="1">m±sd</td><td rowspan="1" colspan="1">4.31±0.16</td><td rowspan="1" colspan="1">3.80±0.33</td></tr><tr><td rowspan="1" colspan="1">N</td><td rowspan="1" colspan="1">6</td><td rowspan="1" colspan="1">5</td></tr><tr><td rowspan="3" colspan="1">Mentum length</td><td rowspan="1" colspan="1">Range</td><td rowspan="1" colspan="1">1.20–1.35</td><td rowspan="1" colspan="1">1.28–1.40</td></tr><tr><td rowspan="1" colspan="1">m±sd</td><td rowspan="1" colspan="1">1.29±0.01</td><td rowspan="1" colspan="1">1.34±0.05</td></tr><tr><td rowspan="1" colspan="1">N</td><td rowspan="1" colspan="1">6</td><td rowspan="1" colspan="1">5</td></tr><tr><td rowspan="3" colspan="1">Labium length</td><td rowspan="1" colspan="1">Range</td><td rowspan="1" colspan="1">2.87–3.21</td><td rowspan="1" colspan="1">2.2–2.69</td></tr><tr><td rowspan="1" colspan="1">m±sd</td><td rowspan="1" colspan="1">3.00±0.2</td><td rowspan="1" colspan="1">2.54±0.20</td></tr><tr><td rowspan="1" colspan="1">N</td><td rowspan="1" colspan="1">6</td><td rowspan="1" colspan="1">5</td></tr><tr><td rowspan="3" colspan="1">Mesonotum length</td><td rowspan="1" colspan="1">Range</td><td rowspan="1" colspan="1">4.62–5.35</td><td rowspan="1" colspan="1">3.85–4.88</td></tr><tr><td rowspan="1" colspan="1">m±sd</td><td rowspan="1" colspan="1">4.96±0.30</td><td rowspan="1" colspan="1">4.44±0.58</td></tr><tr><td rowspan="1" colspan="1">N</td><td rowspan="1" colspan="1">6</td><td rowspan="1" colspan="1">6</td></tr><tr><td rowspan="3" colspan="1">Maximum length of mesonotum</td><td rowspan="1" colspan="1">Range</td><td rowspan="1" colspan="1">6.40–7.21</td><td rowspan="1" colspan="1">5.12–6.70</td></tr><tr><td rowspan="1" colspan="1">m±sd</td><td rowspan="1" colspan="1">6,73±0.43</td><td rowspan="1" colspan="1">5.95±0.65</td></tr><tr><td rowspan="1" colspan="1">N</td><td rowspan="1" colspan="1">6</td><td rowspan="1" colspan="1">6</td></tr><tr><td rowspan="3" colspan="1">Fore femur length</td><td rowspan="1" colspan="1">Range</td><td rowspan="1" colspan="1">2.70–2.91</td><td rowspan="1" colspan="1">2.18–2.91</td></tr><tr><td rowspan="1" colspan="1">m±sd</td><td rowspan="1" colspan="1">2.79±0.06</td><td rowspan="1" colspan="1">2.56±0.28</td></tr><tr><td rowspan="1" colspan="1">N</td><td rowspan="1" colspan="1">6</td><td rowspan="1" colspan="1">5</td></tr><tr><td rowspan="3" colspan="1">Fore wing length</td><td rowspan="1" colspan="1">Range</td><td rowspan="1" colspan="1">21–24</td><td rowspan="1" colspan="1">18–22</td></tr><tr><td rowspan="1" colspan="1">m±sd</td><td rowspan="1" colspan="1">22.60±0.70</td><td rowspan="1" colspan="1">20.02±1.48</td></tr><tr><td rowspan="1" colspan="1">N</td><td rowspan="1" colspan="1">6</td><td rowspan="1" colspan="1">5</td></tr><tr><td rowspan="3" colspan="1">Fore wing width</td><td rowspan="1" colspan="1">Range</td><td rowspan="1" colspan="1">8.0–9.5</td><td rowspan="1" colspan="1">7.5–9.40</td></tr><tr><td rowspan="1" colspan="1">m±sd</td><td rowspan="1" colspan="1">9.03±0.54</td><td rowspan="1" colspan="1">8.18±0.64</td></tr><tr><td rowspan="1" colspan="1">N</td><td rowspan="1" colspan="1">6</td><td rowspan="1" colspan="1">6</td></tr><tr><td rowspan="3" colspan="1">Subcostal cell length </td><td rowspan="1" colspan="1">Range</td><td rowspan="1" colspan="1">2.40–2.73</td><td rowspan="1" colspan="1">1.76–2.11</td></tr><tr><td rowspan="1" colspan="1">m±sd</td><td rowspan="1" colspan="1">2.53±0.10</td><td rowspan="1" colspan="1">1.92±0.15</td></tr><tr><td rowspan="1" colspan="1">N</td><td rowspan="1" colspan="1">6</td><td rowspan="1" colspan="1">6</td></tr><tr><td rowspan="3" colspan="1">Operculum length </td><td rowspan="1" colspan="1">Range</td><td rowspan="1" colspan="1">4.32–4.91</td><td rowspan="1" colspan="1">2.97–4.72</td></tr><tr><td rowspan="1" colspan="1">m±sd</td><td rowspan="1" colspan="1">4.48±0.07</td><td rowspan="1" colspan="1">3.42±0.65</td></tr><tr><td rowspan="1" colspan="1">N</td><td rowspan="1" colspan="1">6</td><td rowspan="1" colspan="1">6</td></tr><tr><td rowspan="3" colspan="1">Operculum width</td><td rowspan="1" colspan="1">Range</td><td rowspan="1" colspan="1">2.77–4.79</td><td rowspan="1" colspan="1">3.39–4.46</td></tr><tr><td rowspan="1" colspan="1">m±sd</td><td rowspan="1" colspan="1">4.01±0.28</td><td rowspan="1" colspan="1">3.84±0.35</td></tr><tr><td rowspan="1" colspan="1">N</td><td rowspan="1" colspan="1">6</td><td rowspan="1" colspan="1">6</td></tr><tr><td rowspan="3" colspan="1">Apical width of operculum</td><td rowspan="1" colspan="1">Range</td><td rowspan="1" colspan="1">2.50–3.30</td><td rowspan="1" colspan="1">1.40–2.48</td></tr><tr><td rowspan="1" colspan="1">m±sd</td><td rowspan="1" colspan="1">2.94±0.07</td><td rowspan="1" colspan="1">1.70±0.40</td></tr><tr><td rowspan="1" colspan="1">N</td><td rowspan="1" colspan="1">6</td><td rowspan="1" colspan="1">6</td></tr><tr><td rowspan="3" colspan="1">Pygofer length </td><td rowspan="1" colspan="1">Range</td><td rowspan="1" colspan="1">3.16–3.40</td><td rowspan="1" colspan="1">2.93–3.70</td></tr><tr><td rowspan="1" colspan="1">m±sd</td><td rowspan="1" colspan="1">3.43±0.54</td><td rowspan="1" colspan="1">3.29±0.25</td></tr><tr><td rowspan="1" colspan="1">N</td><td rowspan="1" colspan="1">6</td><td rowspan="1" colspan="1">6</td></tr><tr><td rowspan="3" colspan="1">Dorsal beak length of pygofer</td><td rowspan="1" colspan="1">Range</td><td rowspan="1" colspan="1">0.76</td><td rowspan="1" colspan="1">0.50–0.80</td></tr><tr><td rowspan="1" colspan="1">m±sd</td><td rowspan="1" colspan="1">0.73±0.045</td><td rowspan="1" colspan="1">0.65±0.15</td></tr><tr><td rowspan="1" colspan="1">N</td><td rowspan="1" colspan="1"/><td rowspan="1" colspan="1">6</td></tr><tr><td rowspan="3" colspan="1">Aedeagus length</td><td rowspan="1" colspan="1">Range</td><td rowspan="1" colspan="1">2.25–2.5</td><td rowspan="1" colspan="1"><bold>2</bold>.25–2.56</td></tr><tr><td rowspan="1" colspan="1">m±sd</td><td rowspan="1" colspan="1">2.38±0.18</td><td rowspan="1" colspan="1">2.44±0.16</td></tr><tr><td rowspan="1" colspan="1">N</td><td rowspan="1" colspan="1">4</td><td rowspan="1" colspan="1">3</td></tr><tr><td rowspan="3" colspan="1">Sternite VIII length</td><td rowspan="1" colspan="1">Range</td><td rowspan="1" colspan="1">3.80–4.30</td><td rowspan="1" colspan="1">3.79–4.04</td></tr><tr><td rowspan="1" colspan="1">m±sd</td><td rowspan="1" colspan="1">4.07±0.21</td><td rowspan="1" colspan="1">3.82±0.22</td></tr><tr><td rowspan="1" colspan="1">N</td><td rowspan="1" colspan="1">6</td><td rowspan="1" colspan="1">6</td></tr><tr><td rowspan="3" colspan="1">Sternite VIII width </td><td rowspan="1" colspan="1">Range</td><td rowspan="1" colspan="1">2.60–2.88</td><td rowspan="1" colspan="1">2.17–2.60</td></tr><tr><td rowspan="1" colspan="1">m±sd</td><td rowspan="1" colspan="1">2.70±0.17</td><td rowspan="1" colspan="1">2.33±0.20</td></tr><tr><td rowspan="1" colspan="1">N</td><td rowspan="1" colspan="1">6</td><td rowspan="1" colspan="1">6</td></tr></tbody></table><table-wrap-foot><fn><p>range - m- mean; sd- standard deviation; N- male number.</p></fn></table-wrap-foot></table-wrap><table-wrap id="T2" position="float" orientation="portrait"><label>Table 2.</label><caption><p>Acoustic parameters of <italic><tp:taxon-name>Cicadatra platyptera</tp:taxon-name></italic>.</p></caption><table><tbody><tr><td rowspan="1" colspan="1"><bold>Locality</bold></td><td rowspan="1" colspan="1"/><td rowspan="1" colspan="1"><bold>Duration echemes (ms)</bold></td><td rowspan="1" colspan="1"><bold>Interval between echemes&lt;br/&gt; Duration</bold></td><td rowspan="1" colspan="1"><bold>Maximum frequency</bold></td></tr><tr><td rowspan="4" colspan="1">Calling song</td><td rowspan="1" colspan="1">Range</td><td rowspan="1" colspan="1">50-188</td><td rowspan="1" colspan="1">40-213</td><td rowspan="4" colspan="1">5.5-12 kHz&lt;br/&gt; Maximum&lt;br/&gt; 6,8,10 kHz</td></tr><tr><td rowspan="1" colspan="1">m</td><td rowspan="1" colspan="1">122.7±16.04</td><td rowspan="1" colspan="1">91.2±17.63</td></tr><tr><td rowspan="1" colspan="1">N</td><td rowspan="1" colspan="1">4</td><td rowspan="1" colspan="1">3</td></tr><tr><td rowspan="1" colspan="1">N</td><td rowspan="1" colspan="1">808</td><td rowspan="1" colspan="1">803</td></tr><tr><td rowspan="4" colspan="1">Courtship song</td><td rowspan="1" colspan="1">Range</td><td rowspan="1" colspan="1">83-132</td><td rowspan="1" colspan="1">48-176</td><td rowspan="4" colspan="1">5.5-12 kHz&lt;br/&gt; Maximum&lt;br/&gt; 6-6.5 kHz&lt;br/&gt; For wing click&lt;br/&gt; 1.7-4.6 kHz&lt;br/&gt; Maximum 3 kHz</td></tr><tr><td rowspan="1" colspan="1">m±d</td><td rowspan="1" colspan="1">104±6.33</td><td rowspan="1" colspan="1">132±10.9</td></tr><tr><td rowspan="1" colspan="1">N</td><td rowspan="1" colspan="1">3</td><td rowspan="1" colspan="1">3</td></tr><tr><td rowspan="1" colspan="1">n</td><td rowspan="1" colspan="1">238</td><td rowspan="1" colspan="1">238</td></tr><tr><td rowspan="4" colspan="1">Calling song (after courtship song)</td><td rowspan="1" colspan="1">Range</td><td rowspan="1" colspan="1">75-277</td><td rowspan="1" colspan="1">36-212</td><td rowspan="4" colspan="1">5.5-12 kHz&lt;br/&gt; Maximum&lt;br/&gt; 6,8,10 kHz</td></tr><tr><td rowspan="1" colspan="1">m±d</td><td rowspan="1" colspan="1">133±42.22</td><td rowspan="1" colspan="1">80±18.65</td></tr><tr><td rowspan="1" colspan="1">N</td><td rowspan="1" colspan="1">1</td><td rowspan="1" colspan="1">1</td></tr><tr><td rowspan="1" colspan="1">n</td><td rowspan="1" colspan="1">392</td><td rowspan="1" colspan="1">392</td></tr></tbody></table><table-wrap-foot><fn><p>Range - ; m- mean; sd- standard deviation; N- male number; n- sample number.</p></fn></table-wrap-foot></table-wrap><table-wrap id="T3" position="float" orientation="portrait"><label>Table 3.</label><caption><p>Alarm song parameters of <italic><tp:taxon-name>Cicadatra platyptera</tp:taxon-name></italic>.</p></caption><table><tbody><tr><td rowspan="1" colspan="1"><bold>Element types</bold></td><td rowspan="1" colspan="1"> <bold>Parameters</bold></td><td rowspan="1" colspan="1"><bold>Duration echemes (ms)</bold></td><td rowspan="1" colspan="1"><bold>Interval between echemes&lt;br/&gt; Duration</bold></td></tr><tr><td rowspan="3" colspan="1">Element A</td><td rowspan="1" colspan="1">Range</td><td rowspan="1" colspan="1">74-81</td><td rowspan="3" colspan="1">104-107&lt;br/&gt; between elements A and B</td></tr><tr><td rowspan="1" colspan="1">N</td><td rowspan="1" colspan="1">6</td></tr><tr><td rowspan="1" colspan="1">N</td><td rowspan="1" colspan="1">6</td></tr><tr><td rowspan="3" colspan="1">Element B</td><td rowspan="1" colspan="1">Range</td><td rowspan="1" colspan="1">46-50</td><td rowspan="3" colspan="1">50-53&lt;br/&gt; between elements B and C</td></tr><tr><td rowspan="1" colspan="1">N</td><td rowspan="1" colspan="1">6</td></tr><tr><td rowspan="1" colspan="1">N</td><td rowspan="1" colspan="1">6</td></tr><tr><td rowspan="3" colspan="1">Element C</td><td rowspan="1" colspan="1">Range</td><td rowspan="1" colspan="1">206-210</td><td rowspan="3" colspan="1">63-64&lt;br/&gt; between elements C and D</td></tr><tr><td rowspan="1" colspan="1">N</td><td rowspan="1" colspan="1">6</td></tr><tr><td rowspan="1" colspan="1">N</td><td rowspan="1" colspan="1">6</td></tr><tr><td rowspan="3" colspan="1">Element D</td><td rowspan="1" colspan="1">Range</td><td rowspan="1" colspan="1">77-80</td><td rowspan="3" colspan="1">107-109&lt;br/&gt; between elements D and E</td></tr><tr><td rowspan="1" colspan="1">N</td><td rowspan="1" colspan="1">6</td></tr><tr><td rowspan="1" colspan="1">n</td><td rowspan="1" colspan="1">6</td></tr><tr><td rowspan="3" colspan="1">Element E</td><td rowspan="1" colspan="1">Range</td><td rowspan="1" colspan="1">60-62</td><td rowspan="3" colspan="1">319-323&lt;br/&gt; between elements E and F</td></tr><tr><td rowspan="1" colspan="1">N</td><td rowspan="1" colspan="1">6</td></tr><tr><td rowspan="1" colspan="1">n</td><td rowspan="1" colspan="1">6</td></tr><tr><td rowspan="3" colspan="1">Element F</td><td rowspan="1" colspan="1">Range</td><td rowspan="1" colspan="1">36-38</td><td rowspan="3" colspan="1">91-94&lt;br/&gt; between elements F and G</td></tr><tr><td rowspan="1" colspan="1">N</td><td rowspan="1" colspan="1">6</td></tr><tr><td rowspan="1" colspan="1">n</td><td rowspan="1" colspan="1">6</td></tr><tr><td rowspan="3" colspan="1">Element G</td><td rowspan="1" colspan="1">Range</td><td rowspan="1" colspan="1">36-38</td><td rowspan="3" colspan="1"/></tr><tr><td rowspan="1" colspan="1">N</td><td rowspan="1" colspan="1">6</td></tr><tr><td rowspan="1" colspan="1">n</td><td rowspan="1" colspan="1">6</td></tr></tbody></table></table-wrap><table-wrap id="T4" position="float" orientation="portrait"><label>Table 4.</label><caption><p>Comparison of mean body measurements of <italic><tp:taxon-name>Cicadatra atra</tp:taxon-name></italic> and <italic><tp:taxon-name>Cicadatra platyptera</tp:taxon-name></italic>.</p></caption><table><tbody><tr><th rowspan="1" colspan="1"/><th rowspan="1" colspan="1"><bold>Species</bold></th><th rowspan="1" colspan="1"><bold>N</bold></th><th rowspan="1" colspan="1"><bold>Mean</bold></th><th rowspan="1" colspan="1"><bold>Std. Error</bold></th><th rowspan="1" colspan="1"><bold>Df</bold></th><th rowspan="1" colspan="1"><bold>T</bold></th><th rowspan="1" colspan="1"><bold>Sig.*</bold></th></tr><tr><td rowspan="2" colspan="1"><bold>Body length with wings</bold></td><td rowspan="1" colspan="1"><italic><tp:taxon-name>Cicadatra atra</tp:taxon-name></italic></td><td rowspan="1" colspan="1">6</td><td rowspan="1" colspan="1">24.967</td><td rowspan="1" colspan="1">0.543</td><td rowspan="2" colspan="1">10</td><td rowspan="2" colspan="1">-3.228</td><td rowspan="2" colspan="1"><bold>0.009</bold></td></tr><tr><td rowspan="1" colspan="1"><italic><tp:taxon-name>Cicadatra platyptera</tp:taxon-name></italic></td><td rowspan="1" colspan="1">6</td><td rowspan="1" colspan="1">27.833</td><td rowspan="1" colspan="1">0.703</td></tr><tr><td rowspan="2" colspan="1">Body length</td><td rowspan="1" colspan="1"><italic><tp:taxon-name>Cicadatra atra</tp:taxon-name></italic></td><td rowspan="1" colspan="1">6</td><td rowspan="1" colspan="1">18.833</td><td rowspan="1" colspan="1">0.477</td><td rowspan="2" colspan="1">10</td><td rowspan="2" colspan="1">-0.188</td><td rowspan="2" colspan="1">0.854</td></tr><tr><td rowspan="1" colspan="1"><italic><tp:taxon-name>Cicadatra platyptera</tp:taxon-name></italic></td><td rowspan="1" colspan="1">6</td><td rowspan="1" colspan="1">19.500</td><td rowspan="1" colspan="1">3.510</td></tr><tr><td rowspan="2" colspan="1">Head length</td><td rowspan="1" colspan="1"><italic><tp:taxon-name>Cicadatra atra</tp:taxon-name></italic></td><td rowspan="1" colspan="1">5</td><td rowspan="1" colspan="1">1.284</td><td rowspan="1" colspan="1">0.113</td><td rowspan="2" colspan="1">9</td><td rowspan="2" colspan="1">-1.204</td><td rowspan="2" colspan="1">0.259</td></tr><tr><td rowspan="1" colspan="1"><italic><tp:taxon-name>Cicadatra platyptera</tp:taxon-name></italic></td><td rowspan="1" colspan="1">6</td><td rowspan="1" colspan="1">1.435</td><td rowspan="1" colspan="1">0.067</td></tr><tr><td rowspan="2" colspan="1">Vertex length</td><td rowspan="1" colspan="1"><italic><tp:taxon-name>Cicadatra atra</tp:taxon-name></italic></td><td rowspan="1" colspan="1">5</td><td rowspan="1" colspan="1">0.858</td><td rowspan="1" colspan="1">0.073</td><td rowspan="2" colspan="1">9</td><td rowspan="2" colspan="1">-1.475</td><td rowspan="2" colspan="1">0.174</td></tr><tr><td rowspan="1" colspan="1"><italic><tp:taxon-name>Cicadatra platyptera</tp:taxon-name></italic></td><td rowspan="1" colspan="1">6</td><td rowspan="1" colspan="1">0.997</td><td rowspan="1" colspan="1">0.061</td></tr><tr><td rowspan="2" colspan="1">Transverse groove number</td><td rowspan="1" colspan="1"><italic><tp:taxon-name>Cicadatra atra</tp:taxon-name></italic></td><td rowspan="1" colspan="1">5</td><td rowspan="1" colspan="1">11.000</td><td rowspan="1" colspan="1">0.447</td><td rowspan="2" colspan="1">9</td><td rowspan="2" colspan="1">0.000</td><td rowspan="2" colspan="1">1.000</td></tr><tr><td rowspan="1" colspan="1"><italic><tp:taxon-name>Cicadatra platyptera</tp:taxon-name></italic></td><td rowspan="1" colspan="1">6</td><td rowspan="1" colspan="1">11.000</td><td rowspan="1" colspan="1">2.017</td></tr><tr><td rowspan="2" colspan="1"><bold>Eye diameter</bold></td><td rowspan="1" colspan="1"><italic><tp:taxon-name>Cicadatra atra</tp:taxon-name></italic></td><td rowspan="1" colspan="1">5</td><td rowspan="1" colspan="1">1.674</td><td rowspan="1" colspan="1">0.023</td><td rowspan="2" colspan="1">9</td><td rowspan="2" colspan="1">-6.365</td><td rowspan="2" colspan="1"><bold>0.000</bold></td></tr><tr><td rowspan="1" colspan="1"><italic><tp:taxon-name>Cicadatra platyptera</tp:taxon-name></italic></td><td rowspan="1" colspan="1">6</td><td rowspan="1" colspan="1">1.902</td><td rowspan="1" colspan="1">0.026</td></tr><tr><td rowspan="2" colspan="1">Eyes between length</td><td rowspan="1" colspan="1"><italic><tp:taxon-name>Cicadatra atra</tp:taxon-name></italic></td><td rowspan="1" colspan="1">5</td><td rowspan="1" colspan="1">2.948</td><td rowspan="1" colspan="1">0.095</td><td rowspan="2" colspan="1">9</td><td rowspan="2" colspan="1">-0.887</td><td rowspan="2" colspan="1">0.398</td></tr><tr><td rowspan="1" colspan="1"><italic><tp:taxon-name>Cicadatra platyptera</tp:taxon-name></italic></td><td rowspan="1" colspan="1">6</td><td rowspan="1" colspan="1">3.113</td><td rowspan="1" colspan="1">0.150</td></tr><tr><td rowspan="2" colspan="1">Distance between lateral ocelli</td><td rowspan="1" colspan="1"><italic><tp:taxon-name>Cicadatra atra</tp:taxon-name></italic></td><td rowspan="1" colspan="1">5</td><td rowspan="1" colspan="1">0.862</td><td rowspan="1" colspan="1">0.043</td><td rowspan="2" colspan="1">9</td><td rowspan="2" colspan="1">-0.928</td><td rowspan="2" colspan="1">0.377</td></tr><tr><td rowspan="1" colspan="1"><italic><tp:taxon-name>Cicadatra platyptera</tp:taxon-name></italic></td><td rowspan="1" colspan="1">6</td><td rowspan="1" colspan="1">0.925</td><td rowspan="1" colspan="1">0.050</td></tr><tr><td rowspan="2" colspan="1">Pronotum length</td><td rowspan="1" colspan="1"><italic><tp:taxon-name>Cicadatra atra</tp:taxon-name></italic></td><td rowspan="1" colspan="1">6</td><td rowspan="1" colspan="1">2.348</td><td rowspan="1" colspan="1">0.090</td><td rowspan="2" colspan="1">10</td><td rowspan="2" colspan="1">-0.271</td><td rowspan="2" colspan="1">0.792</td></tr><tr><td rowspan="1" colspan="1"><italic><tp:taxon-name>Cicadatra platyptera</tp:taxon-name></italic></td><td rowspan="1" colspan="1">6</td><td rowspan="1" colspan="1">2.382</td><td rowspan="1" colspan="1">0.084</td></tr><tr><td rowspan="2" colspan="1">Minimum pronotum width</td><td rowspan="1" colspan="1"><italic><tp:taxon-name>Cicadatra atra</tp:taxon-name></italic></td><td rowspan="1" colspan="1">6</td><td rowspan="1" colspan="1">5.445</td><td rowspan="1" colspan="1">0.178</td><td rowspan="2" colspan="1">10</td><td rowspan="2" colspan="1">-0.805</td><td rowspan="2" colspan="1">0.440</td></tr><tr><td rowspan="1" colspan="1"><italic><tp:taxon-name>Cicadatra platyptera</tp:taxon-name></italic></td><td rowspan="1" colspan="1">6</td><td rowspan="1" colspan="1">5.688</td><td rowspan="1" colspan="1">0.244</td></tr><tr><td rowspan="2" colspan="1">Maximum pronotum width</td><td rowspan="1" colspan="1"><italic><tp:taxon-name>Cicadatra atra</tp:taxon-name></italic></td><td rowspan="1" colspan="1">6</td><td rowspan="1" colspan="1">6.842</td><td rowspan="1" colspan="1">0.274</td><td rowspan="2" colspan="1">10</td><td rowspan="2" colspan="1">-1.238</td><td rowspan="2" colspan="1">0.244</td></tr><tr><td rowspan="1" colspan="1"><italic><tp:taxon-name>Cicadatra platyptera</tp:taxon-name></italic></td><td rowspan="1" colspan="1">6</td><td rowspan="1" colspan="1">7.395</td><td rowspan="1" colspan="1">0.353</td></tr><tr><td rowspan="2" colspan="1">Postclypeus length</td><td rowspan="1" colspan="1"><italic><tp:taxon-name>Cicadatra atra</tp:taxon-name></italic></td><td rowspan="1" colspan="1">5</td><td rowspan="1" colspan="1">2.102</td><td rowspan="1" colspan="1">0.059</td><td rowspan="2" colspan="1">9</td><td rowspan="2" colspan="1">-1.113</td><td rowspan="2" colspan="1">0.295</td></tr><tr><td rowspan="1" colspan="1"><italic><tp:taxon-name>Cicadatra platyptera</tp:taxon-name></italic></td><td rowspan="1" colspan="1">6</td><td rowspan="1" colspan="1">2.315</td><td rowspan="1" colspan="1">0.166</td></tr><tr><td rowspan="2" colspan="1"><bold>Rostrum length</bold></td><td rowspan="1" colspan="1"><italic><tp:taxon-name>Cicadatra atra</tp:taxon-name></italic></td><td rowspan="1" colspan="1">5</td><td rowspan="1" colspan="1">3.790</td><td rowspan="1" colspan="1">0.150</td><td rowspan="2" colspan="1">5.467</td><td rowspan="2" colspan="1">-3.201</td><td rowspan="2" colspan="1"><bold>0.021</bold></td></tr><tr><td rowspan="1" colspan="1"><italic><tp:taxon-name>Cicadatra platyptera</tp:taxon-name></italic></td><td rowspan="1" colspan="1">6</td><td rowspan="1" colspan="1">4.313</td><td rowspan="1" colspan="1">0.065</td></tr><tr><td rowspan="2" colspan="1">Mentum length</td><td rowspan="1" colspan="1"><italic><tp:taxon-name>Cicadatra atra</tp:taxon-name></italic></td><td rowspan="1" colspan="1">5</td><td rowspan="1" colspan="1">1.284</td><td rowspan="1" colspan="1">0.067</td><td rowspan="2" colspan="1">9</td><td rowspan="2" colspan="1">-0.015</td><td rowspan="2" colspan="1">0.988</td></tr><tr><td rowspan="1" colspan="1"><italic><tp:taxon-name>Cicadatra platyptera</tp:taxon-name></italic></td><td rowspan="1" colspan="1">6</td><td rowspan="1" colspan="1">1.285</td><td rowspan="1" colspan="1">0.025</td></tr><tr><td rowspan="2" colspan="1"><bold>Labium length</bold></td><td rowspan="1" colspan="1"><italic><tp:taxon-name>Cicadatra atra</tp:taxon-name></italic></td><td rowspan="1" colspan="1">5</td><td rowspan="1" colspan="1">2.536</td><td rowspan="1" colspan="1">0.089</td><td rowspan="2" colspan="1">9</td><td rowspan="2" colspan="1">-4.821</td><td rowspan="2" colspan="1"><bold>0.001</bold></td></tr><tr><td rowspan="1" colspan="1"><italic><tp:taxon-name>Cicadatra platyptera</tp:taxon-name></italic></td><td rowspan="1" colspan="1">6</td><td rowspan="1" colspan="1">3.002</td><td rowspan="1" colspan="1">0.049</td></tr><tr><td rowspan="2" colspan="1">Minimum length of mesonotum</td><td rowspan="1" colspan="1"><italic><tp:taxon-name>Cicadatra atra</tp:taxon-name></italic></td><td rowspan="1" colspan="1">6</td><td rowspan="1" colspan="1">4.437</td><td rowspan="1" colspan="1">0.239</td><td rowspan="2" colspan="1">10</td><td rowspan="2" colspan="1">-1.987</td><td rowspan="2" colspan="1">0.075</td></tr><tr><td rowspan="1" colspan="1"><italic><tp:taxon-name>Cicadatra platyptera</tp:taxon-name></italic></td><td rowspan="1" colspan="1">6</td><td rowspan="1" colspan="1">4.965</td><td rowspan="1" colspan="1">0.117</td></tr><tr><td rowspan="2" colspan="1"><bold>Maximum length of mesonotum</bold></td><td rowspan="1" colspan="1"><italic><tp:taxon-name>Cicadatra atra</tp:taxon-name></italic></td><td rowspan="1" colspan="1">6</td><td rowspan="1" colspan="1">5.945</td><td rowspan="1" colspan="1">0.266</td><td rowspan="2" colspan="1">10</td><td rowspan="2" colspan="1">-2.554</td><td rowspan="2" colspan="1"><bold>0.029</bold></td></tr><tr><td rowspan="1" colspan="1"><italic><tp:taxon-name>Cicadatra platyptera</tp:taxon-name></italic></td><td rowspan="1" colspan="1">6</td><td rowspan="1" colspan="1">6.732</td><td rowspan="1" colspan="1">0.156</td></tr><tr><td rowspan="2" colspan="1">Fore femur length</td><td rowspan="1" colspan="1"><italic><tp:taxon-name>Cicadatra atra</tp:taxon-name></italic></td><td rowspan="1" colspan="1">5</td><td rowspan="1" colspan="1">2.562</td><td rowspan="1" colspan="1">0.127</td><td rowspan="2" colspan="1">9</td><td rowspan="2" colspan="1">-1.863</td><td rowspan="2" colspan="1">0.095</td></tr><tr><td rowspan="1" colspan="1"><italic><tp:taxon-name>Cicadatra platyptera</tp:taxon-name></italic></td><td rowspan="1" colspan="1">6</td><td rowspan="1" colspan="1">2.792</td><td rowspan="1" colspan="1">0.040</td></tr><tr><td rowspan="2" colspan="1"><bold>Fore wing length</bold></td><td rowspan="1" colspan="1"><italic><tp:taxon-name>Cicadatra atra</tp:taxon-name></italic></td><td rowspan="1" colspan="1">5</td><td rowspan="1" colspan="1">20.200</td><td rowspan="1" colspan="1">0.663</td><td rowspan="2" colspan="1">9</td><td rowspan="2" colspan="1">-3.048</td><td rowspan="2" colspan="1"><bold>0.014</bold></td></tr><tr><td rowspan="1" colspan="1"><italic><tp:taxon-name>Cicadatra platyptera</tp:taxon-name></italic></td><td rowspan="1" colspan="1">6</td><td rowspan="1" colspan="1">22.583</td><td rowspan="1" colspan="1">0.455</td></tr><tr><td rowspan="2" colspan="1"><bold>Fore wing width</bold></td><td rowspan="1" colspan="1"><italic><tp:taxon-name>Cicadatra atra</tp:taxon-name></italic></td><td rowspan="1" colspan="1">6</td><td rowspan="1" colspan="1">8.183</td><td rowspan="1" colspan="1">0.261</td><td rowspan="2" colspan="1">10</td><td rowspan="2" colspan="1">-2.365</td><td rowspan="2" colspan="1"><bold>0.040</bold></td></tr><tr><td rowspan="1" colspan="1"><italic><tp:taxon-name>Cicadatra platyptera</tp:taxon-name></italic></td><td rowspan="1" colspan="1">6</td><td rowspan="1" colspan="1">9.025</td><td rowspan="1" colspan="1">0.242</td></tr><tr><td rowspan="2" colspan="1"><bold>Subcostal cell length</bold></td><td rowspan="1" colspan="1"><italic><tp:taxon-name>Cicadatra atra</tp:taxon-name></italic></td><td rowspan="1" colspan="1">6</td><td rowspan="1" colspan="1">1.918</td><td rowspan="1" colspan="1">0.063</td><td rowspan="2" colspan="1">10</td><td rowspan="2" colspan="1">-7.006</td><td rowspan="2" colspan="1"><bold>0.000</bold></td></tr><tr><td rowspan="1" colspan="1"><italic><tp:taxon-name>Cicadatra platyptera</tp:taxon-name></italic></td><td rowspan="1" colspan="1">6</td><td rowspan="1" colspan="1">2.530</td><td rowspan="1" colspan="1">0.060</td></tr><tr><td rowspan="2" colspan="1"><bold>Operculum length</bold></td><td rowspan="1" colspan="1"><italic><tp:taxon-name>Cicadatra atra</tp:taxon-name></italic></td><td rowspan="1" colspan="1">6</td><td rowspan="1" colspan="1">3.420</td><td rowspan="1" colspan="1">0.267</td><td rowspan="2" colspan="1">10</td><td rowspan="2" colspan="1">-3.781</td><td rowspan="2" colspan="1"><bold>0.004</bold></td></tr><tr><td rowspan="1" colspan="1"><italic><tp:taxon-name>Cicadatra platyptera</tp:taxon-name></italic></td><td rowspan="1" colspan="1">6</td><td rowspan="1" colspan="1">4.483</td><td rowspan="1" colspan="1">0.089</td></tr><tr><td rowspan="2" colspan="1">Operculum width</td><td rowspan="1" colspan="1"><italic><tp:taxon-name>Cicadatra atra</tp:taxon-name></italic></td><td rowspan="1" colspan="1">6</td><td rowspan="1" colspan="1">3.827</td><td rowspan="1" colspan="1">0.145</td><td rowspan="2" colspan="1">10</td><td rowspan="2" colspan="1">-0.576</td><td rowspan="2" colspan="1">0.577</td></tr><tr><td rowspan="1" colspan="1"><italic><tp:taxon-name>Cicadatra platyptera</tp:taxon-name></italic></td><td rowspan="1" colspan="1">6</td><td rowspan="1" colspan="1">4.010</td><td rowspan="1" colspan="1">0.283</td></tr><tr><td rowspan="2" colspan="1"><bold>Apical width of operculum</bold></td><td rowspan="1" colspan="1"><italic><tp:taxon-name>Cicadatra atra</tp:taxon-name></italic></td><td rowspan="1" colspan="1">6</td><td rowspan="1" colspan="1">1.702</td><td rowspan="1" colspan="1">0.165</td><td rowspan="2" colspan="1">10</td><td rowspan="2" colspan="1">-5.785</td><td rowspan="2" colspan="1"><bold>0.000</bold></td></tr><tr><td rowspan="1" colspan="1"><italic><tp:taxon-name>Cicadatra platyptera</tp:taxon-name></italic></td><td rowspan="1" colspan="1">6</td><td rowspan="1" colspan="1">2.943</td><td rowspan="1" colspan="1">0.137</td></tr><tr><td rowspan="2" colspan="1">Pygofer length</td><td rowspan="1" colspan="1"><italic><tp:taxon-name>Cicadatra atra</tp:taxon-name></italic></td><td rowspan="1" colspan="1">6</td><td rowspan="1" colspan="1">3.287</td><td rowspan="1" colspan="1">0.102</td><td rowspan="2" colspan="1">10</td><td rowspan="2" colspan="1">-0.795</td><td rowspan="2" colspan="1">0.445</td></tr><tr><td rowspan="1" colspan="1"><italic><tp:taxon-name>Cicadatra platyptera</tp:taxon-name></italic></td><td rowspan="1" colspan="1">6</td><td rowspan="1" colspan="1">3.432</td><td rowspan="1" colspan="1">0.151</td></tr><tr><td rowspan="2" colspan="1">Dorsal beak length</td><td rowspan="1" colspan="1"><italic><tp:taxon-name>Cicadatra atra</tp:taxon-name></italic></td><td rowspan="1" colspan="1">6</td><td rowspan="1" colspan="1">0.655</td><td rowspan="1" colspan="1">0.043</td><td rowspan="2" colspan="1">9</td><td rowspan="2" colspan="1">-1.153</td><td rowspan="2" colspan="1">0.279</td></tr><tr><td rowspan="1" colspan="1"><italic><tp:taxon-name>Cicadatra platyptera</tp:taxon-name></italic></td><td rowspan="1" colspan="1">5</td><td rowspan="1" colspan="1">0.750</td><td rowspan="1" colspan="1">0.074</td></tr><tr><td rowspan="2" colspan="1">Aedeagus length</td><td rowspan="1" colspan="1"><italic><tp:taxon-name>Cicadatra atra</tp:taxon-name></italic></td><td rowspan="1" colspan="1">3</td><td rowspan="1" colspan="1">2.437</td><td rowspan="1" colspan="1">0.095</td><td rowspan="2" colspan="1">5</td><td rowspan="2" colspan="1">0.442</td><td rowspan="2" colspan="1">0.677</td></tr><tr><td rowspan="1" colspan="1"><italic><tp:taxon-name>Cicadatra platyptera</tp:taxon-name></italic></td><td rowspan="1" colspan="1">4</td><td rowspan="1" colspan="1">2.388</td><td rowspan="1" colspan="1">0.066</td></tr><tr><td rowspan="2" colspan="1">Sternite VIII length</td><td rowspan="1" colspan="1"><italic><tp:taxon-name>Cicadatra atra</tp:taxon-name></italic></td><td rowspan="1" colspan="1">6</td><td rowspan="1" colspan="1">3.823</td><td rowspan="1" colspan="1">0.089</td><td rowspan="2" colspan="1">10</td><td rowspan="2" colspan="1">-2.103</td><td rowspan="2" colspan="1">0.062</td></tr><tr><td rowspan="1" colspan="1"><italic><tp:taxon-name>Cicadatra platyptera</tp:taxon-name></italic></td><td rowspan="1" colspan="1">6</td><td rowspan="1" colspan="1">4.068</td><td rowspan="1" colspan="1">0.076</td></tr><tr><td rowspan="2" colspan="1"><bold>Sternite VIII width</bold></td><td rowspan="1" colspan="1"><italic><tp:taxon-name>Cicadatra atra</tp:taxon-name></italic></td><td rowspan="1" colspan="1">6</td><td rowspan="1" colspan="1">2.328</td><td rowspan="1" colspan="1">0.079</td><td rowspan="2" colspan="1">10</td><td rowspan="2" colspan="1">-3.912</td><td rowspan="2" colspan="1"><bold>0.003</bold></td></tr><tr><td rowspan="1" colspan="1"><italic><tp:taxon-name>Cicadatra platyptera</tp:taxon-name></italic></td><td rowspan="1" colspan="1">6</td><td rowspan="1" colspan="1">2.703</td><td rowspan="1" colspan="1">0.055</td></tr></tbody></table><table-wrap-foot><fn><p>* Differences are significant P&lt; 0.05. Diagnosischaractersare shownwith bold words and numbers.</p></fn></table-wrap-foot></table-wrap></tp:treatment-sec><tp:treatment-sec><!--Section generated to contain objects referenced in tp:taxon-treatment.--><fig id="F14" position="float" orientation="portrait"><label>Figure 17.</label><caption><p>Map of Turkey, filled symbols represent localities of <italic><tp:taxon-name>Cicadatra platyptera</tp:taxon-name></italic> and empty shapes represent localitiesof <italic><tp:taxon-name>Cicadatra atra</tp:taxon-name></italic>.</p></caption><graphic xmlns:xlink="http://www.w3.org/1999/xlink" xlink:href="ZooKeys-296-001-g014.jpg" position="float" orientation="portrait" xlink:type="simple"/></fig><fig id="F15" position="float" orientation="portrait"><label>Figure 18.</label><caption><p>Frequency pattern of a typical calling song echeme produced by <italic><tp:taxon-name>Cicadatra platyptera</tp:taxon-name></italic>.</p></caption><graphic xmlns:xlink="http://www.w3.org/1999/xlink" xlink:href="ZooKeys-296-001-g015.jpg" position="float" orientation="portrait" xlink:type="simple"/></fig><fig id="F16" position="float" orientation="portrait"><label>Figure 19.</label><caption><p>Frequency pattern of a typical courtship song echeme produced by <italic><tp:taxon-name>Cicadatra platyptera</tp:taxon-name></italic>.</p></caption><graphic xmlns:xlink="http://www.w3.org/1999/xlink" xlink:href="ZooKeys-296-001-g016.jpg" position="float" orientation="portrait" xlink:type="simple"/></fig><fig id="F17" position="float" orientation="portrait"><label>Figure 20.</label><caption><p>Frequency pattern of a typical courtship song’s wing clicks echeme produced by <italic><tp:taxon-name>Cicadatra platyptera</tp:taxon-name></italic>.</p></caption><graphic xmlns:xlink="http://www.w3.org/1999/xlink" xlink:href="ZooKeys-296-001-g017.jpg" position="float" orientation="portrait" xlink:type="simple"/></fig><fig id="F18" position="float" orientation="portrait"><label>Figure 21.</label><caption><p>Frequency pattern of a typical C elements of alarm song produced by <italic><tp:taxon-name>Cicadatra platyptera</tp:taxon-name></italic>.</p></caption><graphic xmlns:xlink="http://www.w3.org/1999/xlink" xlink:href="ZooKeys-296-001-g018.jpg" position="float" orientation="portrait" xlink:type="simple"/></fig></tp:treatment-sec><ref-list><ref id="B3"><mixed-citation xmlns:xlink="http://www.w3.org/1999/xlink" xlink:type="simple"><person-group><name name-style="western"><surname>Boulard</surname><given-names>M</given-names></name></person-group> (<year>1995</year>)<source> Postures de cymbalisation, cymbalisations, et cartesd’identitéacoustique des cigales. 1.-Généralités et espécesméditerranéennes (Homoptera: Cicadoidea). EPHE, Biologie et Evolution des Insectes 7/8:1–72.</source></mixed-citation></ref><ref id="B13"><mixed-citation xmlns:xlink="http://www.w3.org/1999/xlink" xlink:type="simple"><person-group><name name-style="western"><surname>Gogala</surname><given-names>M</given-names></name><name name-style="western"><surname>Trilar</surname><given-names>T</given-names></name><name name-style="western"><surname>Krpac</surname><given-names>VT</given-names></name></person-group> (<year>2005</year>)<source> Fauna of the singing cicadas (Auchenorrhyncha, Cicadoidea) of Macedonia: A bioacoustic survey. Acta Entomologica Slovenica 13 (2): 103–126.</source></mixed-citation></ref><ref id="B14"><mixed-citation xmlns:xlink="http://www.w3.org/1999/xlink" xlink:type="simple"><person-group><name name-style="western"><surname>Gogala</surname><given-names>M</given-names></name></person-group> (<year>2013</year>)<source> Songs of European singing cicadas. In: Gogala M (Ed) version URL [www document]. <ext-link ext-link-type="uri" xlink:href="http://www.cicadasong.eu/cicadidae/cicadatra-platyptera.html" xlink:type="simple">http://www.cicadasong.eu/cicadidae/cicadatra-platyptera.html</ext-link>  [accessed on 30 January 2013]</source></mixed-citation></ref><ref id="B4"><mixed-citation xmlns:xlink="http://www.w3.org/1999/xlink" xlink:type="simple"><person-group><name name-style="western"><surname>Claridge</surname><given-names>MF</given-names></name></person-group> (<year>1985</year>)<article-title> Acoustic signals in the Homoptera: Behavior, Taxonomy, and Evolution.</article-title><source>Annual Review of Entomology </source><volume>30</volume>: <fpage>297</fpage>-<lpage>317</lpage>. doi: <ext-link ext-link-type="uri" xlink:href="http://dx.doi.org/10.1146/annurev.en.30.010185.001501" xlink:type="simple">10.1146/annurev.en.30.010185.001501</ext-link></mixed-citation></ref><ref id="B8"><mixed-citation xmlns:xlink="http://www.w3.org/1999/xlink" xlink:type="simple"><person-group><name name-style="western"><surname>Fonseca</surname><given-names>PJ</given-names></name></person-group> (<year>1991</year>)<article-title> Characterisics of the acoustic signals in nine species of cicadas (Homoptera, Cicadidae).</article-title><source>Bioacoustics </source><volume>3</volume>: <fpage>173</fpage>-<lpage>182</lpage>. doi: <ext-link ext-link-type="uri" xlink:href="http://dx.doi.org/10.1080/09524622.1991.9753178" xlink:type="simple">10.1080/09524622.1991.9753178</ext-link></mixed-citation></ref><ref id="B6"><mixed-citation xmlns:xlink="http://www.w3.org/1999/xlink" xlink:type="simple"><person-group><name name-style="western"><surname>Dlabola</surname><given-names>J</given-names></name></person-group> (<year>1974</year>)<source> Übersicht der Gattungen <italic>Anoplotettix</italic>, Goldeus und Thamnotettixmit Beschreibungen von 7 neuenmediterranen Arten (Homoptera, Auchenorrhvncha). Ibid 15:103–130. American Entomological Society 131(3+4): 463–489.</source></mixed-citation></ref><ref id="B18"><mixed-citation xmlns:xlink="http://www.w3.org/1999/xlink" xlink:type="simple"><person-group><name name-style="western"><surname>Lodos</surname><given-names>N</given-names></name><name name-style="western"><surname>Kalkandelen</surname><given-names>A</given-names></name></person-group> (<year>1981</year>)<article-title> Preliminary list of Auchenorrhyncha with notes on distribution and importance of species in Turkey V. Families Flatidae, Ricanidae and Cicadidae.</article-title><source>Turkish Journal of Plant Protection </source><volume>5</volume> (<issue>2</issue>): <fpage>67</fpage>-<lpage>82</lpage>.</mixed-citation></ref><ref id="B1"><mixed-citation xmlns:xlink="http://www.w3.org/1999/xlink" xlink:type="simple"><person-group><name name-style="western"><surname>Ahmed</surname><given-names>Z</given-names></name><name name-style="western"><surname>Sanborn</surname><given-names>AF</given-names></name></person-group> (<year>2010</year>)<article-title> The cicada fauna of Pakistan including the description of four new species (Hemiptera: Cicadoidea: Cicadidae).</article-title><source>Zootaxa</source><volume>2516</volume>: <fpage>27</fpage>-<lpage>48</lpage>.</mixed-citation></ref></ref-list></tp:taxon-treatment>
