# Supplementary material for: Morphological and acoustic characters of Cicadatra platyptera Fieber, 1876
Source: Zookeys. 2013 Apr 25;(296):1–23. doi: 10.3897/zookeys.296.4855 (PMC3689109; doi:10.3897/zookeys.296.4855)
Supplement: XML Treatment for Cicadatra atra [file zookeys.296.4855-treatment2.xml]

<!DOCTYPE tp:taxon-treatment
  PUBLIC "-//TaxonX//DTD Taxonomic Treatment Publishing DTD v0 20100105//EN" "tax-treatment-NSO.dtd">
<tp:taxon-treatment xmlns:tp="http://www.plazi.org/taxpub"><tp:treatment-meta><mixed-citation publication-type="journal"><person-group><name><surname>Mol</surname><given-names>Abbas</given-names></name><name><surname>Zeybekoglu</surname><given-names>Unal</given-names></name><name><surname>Akyurek</surname><given-names>Basak</given-names></name></person-group><article-title>Morphological and acoustic characters of <italic>Cicadatra platyptera</italic> Fieber, 1876</article-title><source>Zookeys</source><day>25</day><month>4</month><year>2013</year><volume>2013</volume><issue>296</issue><fpage>1</fpage><lpage>23</lpage><pub-id pub-id-type="doi">10.3897/zookeys.296.4855</pub-id></mixed-citation></tp:treatment-meta><tp:nomenclature><tp:taxon-name>
                            <tp:taxon-name-part taxon-name-part-type="genus">Cicadatra</tp:taxon-name-part>
                            <tp:taxon-name-part taxon-name-part-type="species">atra</tp:taxon-name-part>
                        <object-id xmlns:xlink="http://www.w3.org/1999/xlink" xlink:type="simple">http://species-id.net/wiki/Cicadatra_atra</object-id>
								</tp:taxon-name><tp:taxon-authority>(Olivier, 1790)</tp:taxon-authority><xref ref-type="fig" rid="F10">Figs 13</xref><xref ref-type="fig" rid="F14">–17</xref><xref ref-type="table" rid="T1">Table 1</xref><xref ref-type="table" rid="T4">, 4</xref></tp:nomenclature><tp:treatment-sec sec-type="Examined material"><title>Examined material.</title><p>Antalya: Korkuteli, Ziyarettepe, 3.7.2003, 1 ♂; Aydin, Kusadasi, Guzelcamlı, 26.6.2011, 1 ♂; Bursa: Iznik, Omerli vineyards, 7.8.2005, 1 ♂; Corum: Cen<!--PageBreak--><!--PageBreak--><!--PageBreak--><!--PageBreak--><!--PageBreak--><!--PageBreak--><!--PageBreak-->tral district, Eskikoy village, 650 m, 8.7.2011, 1 ♂; Mugla, Bodrum, Aspat, 18.7.2009, 1 ♂; Nevsehir: Gulsehri-Hacıbektas way, 10.km, 1300 m, 22.7.2012, 1 ♂, (<xref ref-type="fig" rid="F14">Fig. 17</xref>).</p></tp:treatment-sec><tp:treatment-sec sec-type="Distribution"><title>Distribution.</title><p>France incl. Corsica; Spain; Italy incl. Calabria, Sicily; Cyprus; Albania; Greece; Georgia; former Southern U.S.S.R.; Macedonia,; Serbia, Slovenia, Croatia; Czechoslovakia; Turkey; Iran (<xref ref-type="bibr" rid="B7">Duffels and Laan 1985</xref>; <xref ref-type="bibr" rid="B21">Mozaffarian and Sanborn 2010</xref>, <xref ref-type="bibr" rid="B24">Onder et al. 2011</xref> etc.).</p></tp:treatment-sec><tp:treatment-sec sec-type="Recorded distribution in Turkey for C. atra"><title>Recorded distribution in Turkey for <italic><tp:taxon-name>Cicadatra atra</tp:taxon-name></italic>.</title><p>Adana, Amasya, Ankara, Antalya, Bitlis, Edirne, Erzincan, Gaziantep, Istanbul, Izmir, Kahramanmaras, Kayseri, Mugla, Sivas, Siirt, Sanlıurfa (<xref ref-type="bibr" rid="B24">Onder et al. 2011</xref>).</p></tp:treatment-sec><tp:treatment-sec><!--Section generated to contain objects referenced in tp:taxon-treatment.--><fig id="F10" position="float" orientation="portrait"><label>Figure 13.</label><caption><p><italic><tp:taxon-name>Cicadatra atra</tp:taxon-name></italic>, head + pronotum+ mesonotum (scale= 0.75 mm).</p></caption><graphic xmlns:xlink="http://www.w3.org/1999/xlink" xlink:href="ZooKeys-296-001-g010.jpg" position="float" orientation="portrait" xlink:type="simple"/></fig><fig id="F14" position="float" orientation="portrait"><label>Figure 17.</label><caption><p>Map of Turkey, filled symbols represent localities of <italic><tp:taxon-name>Cicadatra platyptera</tp:taxon-name></italic> and empty shapes represent localitiesof <italic><tp:taxon-name>Cicadatra atra</tp:taxon-name></italic>.</p></caption><graphic xmlns:xlink="http://www.w3.org/1999/xlink" xlink:href="ZooKeys-296-001-g014.jpg" position="float" orientation="portrait" xlink:type="simple"/></fig><table-wrap id="T1" position="float" orientation="portrait"><label>Table 1.</label><caption><p>Comparison of morphological characters of two <italic><tp:taxon-name>Cicadatra</tp:taxon-name></italic> species.</p></caption><table><tbody><tr><td rowspan="1" colspan="2"><bold>Characters (for males)\Species (mm)</bold></td><td rowspan="1" colspan="1"><bold><italic><tp:taxon-name>Cicadatra platyptera</tp:taxon-name></italic></bold></td><td rowspan="1" colspan="1"><bold><italic><tp:taxon-name>Cicadatra atra</tp:taxon-name></italic></bold></td></tr><tr><td rowspan="3" colspan="1">Body length with wings</td><td rowspan="1" colspan="1">Range</td><td rowspan="1" colspan="1">26–30</td><td rowspan="1" colspan="1">22.8–26</td></tr><tr><td rowspan="1" colspan="1">m±sd</td><td rowspan="1" colspan="1">27.83±1.72</td><td rowspan="1" colspan="1">24.96±0.84</td></tr><tr><td rowspan="1" colspan="1">N</td><td rowspan="1" colspan="1">6</td><td rowspan="1" colspan="1">6</td></tr><tr><td rowspan="3" colspan="1">Body length</td><td rowspan="1" colspan="1">Range</td><td rowspan="1" colspan="1">22–24</td><td rowspan="1" colspan="1">18–21</td></tr><tr><td rowspan="1" colspan="1">m±sd</td><td rowspan="1" colspan="1">22.83±0.75</td><td rowspan="1" colspan="1">18.83±1.17</td></tr><tr><td rowspan="1" colspan="1">N</td><td rowspan="1" colspan="1">6</td><td rowspan="1" colspan="1">6</td></tr><tr><td rowspan="3" colspan="1">Head length</td><td rowspan="1" colspan="1">Range</td><td rowspan="1" colspan="1">1.19–1.65</td><td rowspan="1" colspan="1">1.03–1.56</td></tr><tr><td rowspan="1" colspan="1">m±sd</td><td rowspan="1" colspan="1">1.43±0.20</td><td rowspan="1" colspan="1"/></tr><tr><td rowspan="1" colspan="1">N</td><td rowspan="1" colspan="1"/><td rowspan="1" colspan="1">5 1.28±0.25</td></tr><tr><td rowspan="3" colspan="1">Vertex length</td><td rowspan="1" colspan="1">Range</td><td rowspan="1" colspan="1">0.76–1.10</td><td rowspan="1" colspan="1">0.73–1.07</td></tr><tr><td rowspan="1" colspan="1">m±sd</td><td rowspan="1" colspan="1">0.99±0.19</td><td rowspan="1" colspan="1">0.86±0.16</td></tr><tr><td rowspan="1" colspan="1">N</td><td rowspan="1" colspan="1"/><td rowspan="1" colspan="1">5</td></tr><tr><td rowspan="3" colspan="1">Transverse grooves number</td><td rowspan="1" colspan="1">Range</td><td rowspan="1" colspan="1">12–14</td><td rowspan="1" colspan="1">10–12</td></tr><tr><td rowspan="1" colspan="1">m±sd</td><td rowspan="1" colspan="1">12.5±0.6</td><td rowspan="1" colspan="1">11±1</td></tr><tr><td rowspan="1" colspan="1">N</td><td rowspan="1" colspan="1">63</td><td rowspan="1" colspan="1">5</td></tr><tr><td rowspan="3" colspan="1">Eye diameter</td><td rowspan="1" colspan="1">Range</td><td rowspan="1" colspan="1">1.81–1.99</td><td rowspan="1" colspan="1">1.60–1.72</td></tr><tr><td rowspan="1" colspan="1">m±sd</td><td rowspan="1" colspan="1">1.90±0.03</td><td rowspan="1" colspan="1">1.67±0.05</td></tr><tr><td rowspan="1" colspan="1">N</td><td rowspan="1" colspan="1">6</td><td rowspan="1" colspan="1">5</td></tr><tr><td rowspan="3" colspan="1">Distance between eyes</td><td rowspan="1" colspan="1">Range</td><td rowspan="1" colspan="1">2.53–3.60</td><td rowspan="1" colspan="1">2.73–3.25</td></tr><tr><td rowspan="1" colspan="1">m±sd</td><td rowspan="1" colspan="1">3.11±0.62</td><td rowspan="1" colspan="1">2.95±0.21</td></tr><tr><td rowspan="1" colspan="1">N</td><td rowspan="1" colspan="1">6</td><td rowspan="1" colspan="1">5</td></tr><tr><td rowspan="3" colspan="1">Distance between lateralocelli</td><td rowspan="1" colspan="1">Range</td><td rowspan="1" colspan="1">0.73–1.06</td><td rowspan="1" colspan="1">0.77–1.02</td></tr><tr><td rowspan="1" colspan="1">m±sd</td><td rowspan="1" colspan="1">0,90±0,22</td><td rowspan="1" colspan="1">0.86±0.09</td></tr><tr><td rowspan="1" colspan="1">N</td><td rowspan="1" colspan="1">6</td><td rowspan="1" colspan="1"/></tr><tr><td rowspan="3" colspan="1">Pronotum length</td><td rowspan="1" colspan="1">Range</td><td rowspan="1" colspan="1">2.00–2.53</td><td rowspan="1" colspan="1">2.08–2.70</td></tr><tr><td rowspan="1" colspan="1">m±sd</td><td rowspan="1" colspan="1">2.38±0.20</td><td rowspan="1" colspan="1">2.35±0.22</td></tr><tr><td rowspan="1" colspan="1">N</td><td rowspan="1" colspan="1">6</td><td rowspan="1" colspan="1">6</td></tr><tr><td rowspan="3" colspan="1">Minimum width of pronotum</td><td rowspan="1" colspan="1">Range</td><td rowspan="1" colspan="1">4.70–6.33</td><td rowspan="1" colspan="1">4.92–6.17</td></tr><tr><td rowspan="1" colspan="1">m±sd</td><td rowspan="1" colspan="1">5.68±0.60</td><td rowspan="1" colspan="1">5.44±0.43</td></tr><tr><td rowspan="1" colspan="1">N</td><td rowspan="1" colspan="1">6</td><td rowspan="1" colspan="1">6</td></tr><tr><td rowspan="3" colspan="1">Maximum width of pronotum</td><td rowspan="1" colspan="1">Range</td><td rowspan="1" colspan="1">6.01–8.20</td><td rowspan="1" colspan="1">6.20–8.01</td></tr><tr><td rowspan="1" colspan="1">m±sd</td><td rowspan="1" colspan="1">7.40±1.54</td><td rowspan="1" colspan="1">6.84±0.67</td></tr><tr><td rowspan="1" colspan="1">N</td><td rowspan="1" colspan="1"/><td rowspan="1" colspan="1"/></tr><tr><td rowspan="3" colspan="1">Postclypeus length</td><td rowspan="1" colspan="1">Range</td><td rowspan="1" colspan="1">1.80–2.43</td><td rowspan="1" colspan="1">1.96–2.30</td></tr><tr><td rowspan="1" colspan="1">m±sd</td><td rowspan="1" colspan="1">2.32±0.25</td><td rowspan="1" colspan="1">2.10±0.13</td></tr><tr><td rowspan="1" colspan="1">N</td><td rowspan="1" colspan="1">65</td><td rowspan="1" colspan="1"/></tr><tr><td rowspan="3" colspan="1">Rostrum length</td><td rowspan="1" colspan="1">Range</td><td rowspan="1" colspan="1">4.15–4.58</td><td rowspan="1" colspan="1">3.37–4.05</td></tr><tr><td rowspan="1" colspan="1">m±sd</td><td rowspan="1" colspan="1">4.31±0.16</td><td rowspan="1" colspan="1">3.80±0.33</td></tr><tr><td rowspan="1" colspan="1">N</td><td rowspan="1" colspan="1">6</td><td rowspan="1" colspan="1">5</td></tr><tr><td rowspan="3" colspan="1">Mentum length</td><td rowspan="1" colspan="1">Range</td><td rowspan="1" colspan="1">1.20–1.35</td><td rowspan="1" colspan="1">1.28–1.40</td></tr><tr><td rowspan="1" colspan="1">m±sd</td><td rowspan="1" colspan="1">1.29±0.01</td><td rowspan="1" colspan="1">1.34±0.05</td></tr><tr><td rowspan="1" colspan="1">N</td><td rowspan="1" colspan="1">6</td><td rowspan="1" colspan="1">5</td></tr><tr><td rowspan="3" colspan="1">Labium length</td><td rowspan="1" colspan="1">Range</td><td rowspan="1" colspan="1">2.87–3.21</td><td rowspan="1" colspan="1">2.2–2.69</td></tr><tr><td rowspan="1" colspan="1">m±sd</td><td rowspan="1" colspan="1">3.00±0.2</td><td rowspan="1" colspan="1">2.54±0.20</td></tr><tr><td rowspan="1" colspan="1">N</td><td rowspan="1" colspan="1">6</td><td rowspan="1" colspan="1">5</td></tr><tr><td rowspan="3" colspan="1">Mesonotum length</td><td rowspan="1" colspan="1">Range</td><td rowspan="1" colspan="1">4.62–5.35</td><td rowspan="1" colspan="1">3.85–4.88</td></tr><tr><td rowspan="1" colspan="1">m±sd</td><td rowspan="1" colspan="1">4.96±0.30</td><td rowspan="1" colspan="1">4.44±0.58</td></tr><tr><td rowspan="1" colspan="1">N</td><td rowspan="1" colspan="1">6</td><td rowspan="1" colspan="1">6</td></tr><tr><td rowspan="3" colspan="1">Maximum length of mesonotum</td><td rowspan="1" colspan="1">Range</td><td rowspan="1" colspan="1">6.40–7.21</td><td rowspan="1" colspan="1">5.12–6.70</td></tr><tr><td rowspan="1" colspan="1">m±sd</td><td rowspan="1" colspan="1">6,73±0.43</td><td rowspan="1" colspan="1">5.95±0.65</td></tr><tr><td rowspan="1" colspan="1">N</td><td rowspan="1" colspan="1">6</td><td rowspan="1" colspan="1">6</td></tr><tr><td rowspan="3" colspan="1">Fore femur length</td><td rowspan="1" colspan="1">Range</td><td rowspan="1" colspan="1">2.70–2.91</td><td rowspan="1" colspan="1">2.18–2.91</td></tr><tr><td rowspan="1" colspan="1">m±sd</td><td rowspan="1" colspan="1">2.79±0.06</td><td rowspan="1" colspan="1">2.56±0.28</td></tr><tr><td rowspan="1" colspan="1">N</td><td rowspan="1" colspan="1">6</td><td rowspan="1" colspan="1">5</td></tr><tr><td rowspan="3" colspan="1">Fore wing length</td><td rowspan="1" colspan="1">Range</td><td rowspan="1" colspan="1">21–24</td><td rowspan="1" colspan="1">18–22</td></tr><tr><td rowspan="1" colspan="1">m±sd</td><td rowspan="1" colspan="1">22.60±0.70</td><td rowspan="1" colspan="1">20.02±1.48</td></tr><tr><td rowspan="1" colspan="1">N</td><td rowspan="1" colspan="1">6</td><td rowspan="1" colspan="1">5</td></tr><tr><td rowspan="3" colspan="1">Fore wing width</td><td rowspan="1" colspan="1">Range</td><td rowspan="1" colspan="1">8.0–9.5</td><td rowspan="1" colspan="1">7.5–9.40</td></tr><tr><td rowspan="1" colspan="1">m±sd</td><td rowspan="1" colspan="1">9.03±0.54</td><td rowspan="1" colspan="1">8.18±0.64</td></tr><tr><td rowspan="1" colspan="1">N</td><td rowspan="1" colspan="1">6</td><td rowspan="1" colspan="1">6</td></tr><tr><td rowspan="3" colspan="1">Subcostal cell length </td><td rowspan="1" colspan="1">Range</td><td rowspan="1" colspan="1">2.40–2.73</td><td rowspan="1" colspan="1">1.76–2.11</td></tr><tr><td rowspan="1" colspan="1">m±sd</td><td rowspan="1" colspan="1">2.53±0.10</td><td rowspan="1" colspan="1">1.92±0.15</td></tr><tr><td rowspan="1" colspan="1">N</td><td rowspan="1" colspan="1">6</td><td rowspan="1" colspan="1">6</td></tr><tr><td rowspan="3" colspan="1">Operculum length </td><td rowspan="1" colspan="1">Range</td><td rowspan="1" colspan="1">4.32–4.91</td><td rowspan="1" colspan="1">2.97–4.72</td></tr><tr><td rowspan="1" colspan="1">m±sd</td><td rowspan="1" colspan="1">4.48±0.07</td><td rowspan="1" colspan="1">3.42±0.65</td></tr><tr><td rowspan="1" colspan="1">N</td><td rowspan="1" colspan="1">6</td><td rowspan="1" colspan="1">6</td></tr><tr><td rowspan="3" colspan="1">Operculum width</td><td rowspan="1" colspan="1">Range</td><td rowspan="1" colspan="1">2.77–4.79</td><td rowspan="1" colspan="1">3.39–4.46</td></tr><tr><td rowspan="1" colspan="1">m±sd</td><td rowspan="1" colspan="1">4.01±0.28</td><td rowspan="1" colspan="1">3.84±0.35</td></tr><tr><td rowspan="1" colspan="1">N</td><td rowspan="1" colspan="1">6</td><td rowspan="1" colspan="1">6</td></tr><tr><td rowspan="3" colspan="1">Apical width of operculum</td><td rowspan="1" colspan="1">Range</td><td rowspan="1" colspan="1">2.50–3.30</td><td rowspan="1" colspan="1">1.40–2.48</td></tr><tr><td rowspan="1" colspan="1">m±sd</td><td rowspan="1" colspan="1">2.94±0.07</td><td rowspan="1" colspan="1">1.70±0.40</td></tr><tr><td rowspan="1" colspan="1">N</td><td rowspan="1" colspan="1">6</td><td rowspan="1" colspan="1">6</td></tr><tr><td rowspan="3" colspan="1">Pygofer length </td><td rowspan="1" colspan="1">Range</td><td rowspan="1" colspan="1">3.16–3.40</td><td rowspan="1" colspan="1">2.93–3.70</td></tr><tr><td rowspan="1" colspan="1">m±sd</td><td rowspan="1" colspan="1">3.43±0.54</td><td rowspan="1" colspan="1">3.29±0.25</td></tr><tr><td rowspan="1" colspan="1">N</td><td rowspan="1" colspan="1">6</td><td rowspan="1" colspan="1">6</td></tr><tr><td rowspan="3" colspan="1">Dorsal beak length of pygofer</td><td rowspan="1" colspan="1">Range</td><td rowspan="1" colspan="1">0.76</td><td rowspan="1" colspan="1">0.50–0.80</td></tr><tr><td rowspan="1" colspan="1">m±sd</td><td rowspan="1" colspan="1">0.73±0.045</td><td rowspan="1" colspan="1">0.65±0.15</td></tr><tr><td rowspan="1" colspan="1">N</td><td rowspan="1" colspan="1"/><td rowspan="1" colspan="1">6</td></tr><tr><td rowspan="3" colspan="1">Aedeagus length</td><td rowspan="1" colspan="1">Range</td><td rowspan="1" colspan="1">2.25–2.5</td><td rowspan="1" colspan="1"><bold>2</bold>.25–2.56</td></tr><tr><td rowspan="1" colspan="1">m±sd</td><td rowspan="1" colspan="1">2.38±0.18</td><td rowspan="1" colspan="1">2.44±0.16</td></tr><tr><td rowspan="1" colspan="1">N</td><td rowspan="1" colspan="1">4</td><td rowspan="1" colspan="1">3</td></tr><tr><td rowspan="3" colspan="1">Sternite VIII length</td><td rowspan="1" colspan="1">Range</td><td rowspan="1" colspan="1">3.80–4.30</td><td rowspan="1" colspan="1">3.79–4.04</td></tr><tr><td rowspan="1" colspan="1">m±sd</td><td rowspan="1" colspan="1">4.07±0.21</td><td rowspan="1" colspan="1">3.82±0.22</td></tr><tr><td rowspan="1" colspan="1">N</td><td rowspan="1" colspan="1">6</td><td rowspan="1" colspan="1">6</td></tr><tr><td rowspan="3" colspan="1">Sternite VIII width </td><td rowspan="1" colspan="1">Range</td><td rowspan="1" colspan="1">2.60–2.88</td><td rowspan="1" colspan="1">2.17–2.60</td></tr><tr><td rowspan="1" colspan="1">m±sd</td><td rowspan="1" colspan="1">2.70±0.17</td><td rowspan="1" colspan="1">2.33±0.20</td></tr><tr><td rowspan="1" colspan="1">N</td><td rowspan="1" colspan="1">6</td><td rowspan="1" colspan="1">6</td></tr></tbody></table><table-wrap-foot><fn><p>range - m- mean; sd- standard deviation; N- male number.</p></fn></table-wrap-foot></table-wrap><table-wrap id="T4" position="float" orientation="portrait"><label>Table 4.</label><caption><p>Comparison of mean body measurements of <italic><tp:taxon-name>Cicadatra atra</tp:taxon-name></italic> and <italic><tp:taxon-name>Cicadatra platyptera</tp:taxon-name></italic>.</p></caption><table><tbody><tr><th rowspan="1" colspan="1"/><th rowspan="1" colspan="1"><bold>Species</bold></th><th rowspan="1" colspan="1"><bold>N</bold></th><th rowspan="1" colspan="1"><bold>Mean</bold></th><th rowspan="1" colspan="1"><bold>Std. Error</bold></th><th rowspan="1" colspan="1"><bold>Df</bold></th><th rowspan="1" colspan="1"><bold>T</bold></th><th rowspan="1" colspan="1"><bold>Sig.*</bold></th></tr><tr><td rowspan="2" colspan="1"><bold>Body length with wings</bold></td><td rowspan="1" colspan="1"><italic><tp:taxon-name>Cicadatra atra</tp:taxon-name></italic></td><td rowspan="1" colspan="1">6</td><td rowspan="1" colspan="1">24.967</td><td rowspan="1" colspan="1">0.543</td><td rowspan="2" colspan="1">10</td><td rowspan="2" colspan="1">-3.228</td><td rowspan="2" colspan="1"><bold>0.009</bold></td></tr><tr><td rowspan="1" colspan="1"><italic><tp:taxon-name>Cicadatra platyptera</tp:taxon-name></italic></td><td rowspan="1" colspan="1">6</td><td rowspan="1" colspan="1">27.833</td><td rowspan="1" colspan="1">0.703</td></tr><tr><td rowspan="2" colspan="1">Body length</td><td rowspan="1" colspan="1"><italic><tp:taxon-name>Cicadatra atra</tp:taxon-name></italic></td><td rowspan="1" colspan="1">6</td><td rowspan="1" colspan="1">18.833</td><td rowspan="1" colspan="1">0.477</td><td rowspan="2" colspan="1">10</td><td rowspan="2" colspan="1">-0.188</td><td rowspan="2" colspan="1">0.854</td></tr><tr><td rowspan="1" colspan="1"><italic><tp:taxon-name>Cicadatra platyptera</tp:taxon-name></italic></td><td rowspan="1" colspan="1">6</td><td rowspan="1" colspan="1">19.500</td><td rowspan="1" colspan="1">3.510</td></tr><tr><td rowspan="2" colspan="1">Head length</td><td rowspan="1" colspan="1"><italic><tp:taxon-name>Cicadatra atra</tp:taxon-name></italic></td><td rowspan="1" colspan="1">5</td><td rowspan="1" colspan="1">1.284</td><td rowspan="1" colspan="1">0.113</td><td rowspan="2" colspan="1">9</td><td rowspan="2" colspan="1">-1.204</td><td rowspan="2" colspan="1">0.259</td></tr><tr><td rowspan="1" colspan="1"><italic><tp:taxon-name>Cicadatra platyptera</tp:taxon-name></italic></td><td rowspan="1" colspan="1">6</td><td rowspan="1" colspan="1">1.435</td><td rowspan="1" colspan="1">0.067</td></tr><tr><td rowspan="2" colspan="1">Vertex length</td><td rowspan="1" colspan="1"><italic><tp:taxon-name>Cicadatra atra</tp:taxon-name></italic></td><td rowspan="1" colspan="1">5</td><td rowspan="1" colspan="1">0.858</td><td rowspan="1" colspan="1">0.073</td><td rowspan="2" colspan="1">9</td><td rowspan="2" colspan="1">-1.475</td><td rowspan="2" colspan="1">0.174</td></tr><tr><td rowspan="1" colspan="1"><italic><tp:taxon-name>Cicadatra platyptera</tp:taxon-name></italic></td><td rowspan="1" colspan="1">6</td><td rowspan="1" colspan="1">0.997</td><td rowspan="1" colspan="1">0.061</td></tr><tr><td rowspan="2" colspan="1">Transverse groove number</td><td rowspan="1" colspan="1"><italic><tp:taxon-name>Cicadatra atra</tp:taxon-name></italic></td><td rowspan="1" colspan="1">5</td><td rowspan="1" colspan="1">11.000</td><td rowspan="1" colspan="1">0.447</td><td rowspan="2" colspan="1">9</td><td rowspan="2" colspan="1">0.000</td><td rowspan="2" colspan="1">1.000</td></tr><tr><td rowspan="1" colspan="1"><italic><tp:taxon-name>Cicadatra platyptera</tp:taxon-name></italic></td><td rowspan="1" colspan="1">6</td><td rowspan="1" colspan="1">11.000</td><td rowspan="1" colspan="1">2.017</td></tr><tr><td rowspan="2" colspan="1"><bold>Eye diameter</bold></td><td rowspan="1" colspan="1"><italic><tp:taxon-name>Cicadatra atra</tp:taxon-name></italic></td><td rowspan="1" colspan="1">5</td><td rowspan="1" colspan="1">1.674</td><td rowspan="1" colspan="1">0.023</td><td rowspan="2" colspan="1">9</td><td rowspan="2" colspan="1">-6.365</td><td rowspan="2" colspan="1"><bold>0.000</bold></td></tr><tr><td rowspan="1" colspan="1"><italic><tp:taxon-name>Cicadatra platyptera</tp:taxon-name></italic></td><td rowspan="1" colspan="1">6</td><td rowspan="1" colspan="1">1.902</td><td rowspan="1" colspan="1">0.026</td></tr><tr><td rowspan="2" colspan="1">Eyes between length</td><td rowspan="1" colspan="1"><italic><tp:taxon-name>Cicadatra atra</tp:taxon-name></italic></td><td rowspan="1" colspan="1">5</td><td rowspan="1" colspan="1">2.948</td><td rowspan="1" colspan="1">0.095</td><td rowspan="2" colspan="1">9</td><td rowspan="2" colspan="1">-0.887</td><td rowspan="2" colspan="1">0.398</td></tr><tr><td rowspan="1" colspan="1"><italic><tp:taxon-name>Cicadatra platyptera</tp:taxon-name></italic></td><td rowspan="1" colspan="1">6</td><td rowspan="1" colspan="1">3.113</td><td rowspan="1" colspan="1">0.150</td></tr><tr><td rowspan="2" colspan="1">Distance between lateral ocelli</td><td rowspan="1" colspan="1"><italic><tp:taxon-name>Cicadatra atra</tp:taxon-name></italic></td><td rowspan="1" colspan="1">5</td><td rowspan="1" colspan="1">0.862</td><td rowspan="1" colspan="1">0.043</td><td rowspan="2" colspan="1">9</td><td rowspan="2" colspan="1">-0.928</td><td rowspan="2" colspan="1">0.377</td></tr><tr><td rowspan="1" colspan="1"><italic><tp:taxon-name>Cicadatra platyptera</tp:taxon-name></italic></td><td rowspan="1" colspan="1">6</td><td rowspan="1" colspan="1">0.925</td><td rowspan="1" colspan="1">0.050</td></tr><tr><td rowspan="2" colspan="1">Pronotum length</td><td rowspan="1" colspan="1"><italic><tp:taxon-name>Cicadatra atra</tp:taxon-name></italic></td><td rowspan="1" colspan="1">6</td><td rowspan="1" colspan="1">2.348</td><td rowspan="1" colspan="1">0.090</td><td rowspan="2" colspan="1">10</td><td rowspan="2" colspan="1">-0.271</td><td rowspan="2" colspan="1">0.792</td></tr><tr><td rowspan="1" colspan="1"><italic><tp:taxon-name>Cicadatra platyptera</tp:taxon-name></italic></td><td rowspan="1" colspan="1">6</td><td rowspan="1" colspan="1">2.382</td><td rowspan="1" colspan="1">0.084</td></tr><tr><td rowspan="2" colspan="1">Minimum pronotum width</td><td rowspan="1" colspan="1"><italic><tp:taxon-name>Cicadatra atra</tp:taxon-name></italic></td><td rowspan="1" colspan="1">6</td><td rowspan="1" colspan="1">5.445</td><td rowspan="1" colspan="1">0.178</td><td rowspan="2" colspan="1">10</td><td rowspan="2" colspan="1">-0.805</td><td rowspan="2" colspan="1">0.440</td></tr><tr><td rowspan="1" colspan="1"><italic><tp:taxon-name>Cicadatra platyptera</tp:taxon-name></italic></td><td rowspan="1" colspan="1">6</td><td rowspan="1" colspan="1">5.688</td><td rowspan="1" colspan="1">0.244</td></tr><tr><td rowspan="2" colspan="1">Maximum pronotum width</td><td rowspan="1" colspan="1"><italic><tp:taxon-name>Cicadatra atra</tp:taxon-name></italic></td><td rowspan="1" colspan="1">6</td><td rowspan="1" colspan="1">6.842</td><td rowspan="1" colspan="1">0.274</td><td rowspan="2" colspan="1">10</td><td rowspan="2" colspan="1">-1.238</td><td rowspan="2" colspan="1">0.244</td></tr><tr><td rowspan="1" colspan="1"><italic><tp:taxon-name>Cicadatra platyptera</tp:taxon-name></italic></td><td rowspan="1" colspan="1">6</td><td rowspan="1" colspan="1">7.395</td><td rowspan="1" colspan="1">0.353</td></tr><tr><td rowspan="2" colspan="1">Postclypeus length</td><td rowspan="1" colspan="1"><italic><tp:taxon-name>Cicadatra atra</tp:taxon-name></italic></td><td rowspan="1" colspan="1">5</td><td rowspan="1" colspan="1">2.102</td><td rowspan="1" colspan="1">0.059</td><td rowspan="2" colspan="1">9</td><td rowspan="2" colspan="1">-1.113</td><td rowspan="2" colspan="1">0.295</td></tr><tr><td rowspan="1" colspan="1"><italic><tp:taxon-name>Cicadatra platyptera</tp:taxon-name></italic></td><td rowspan="1" colspan="1">6</td><td rowspan="1" colspan="1">2.315</td><td rowspan="1" colspan="1">0.166</td></tr><tr><td rowspan="2" colspan="1"><bold>Rostrum length</bold></td><td rowspan="1" colspan="1"><italic><tp:taxon-name>Cicadatra atra</tp:taxon-name></italic></td><td rowspan="1" colspan="1">5</td><td rowspan="1" colspan="1">3.790</td><td rowspan="1" colspan="1">0.150</td><td rowspan="2" colspan="1">5.467</td><td rowspan="2" colspan="1">-3.201</td><td rowspan="2" colspan="1"><bold>0.021</bold></td></tr><tr><td rowspan="1" colspan="1"><italic><tp:taxon-name>Cicadatra platyptera</tp:taxon-name></italic></td><td rowspan="1" colspan="1">6</td><td rowspan="1" colspan="1">4.313</td><td rowspan="1" colspan="1">0.065</td></tr><tr><td rowspan="2" colspan="1">Mentum length</td><td rowspan="1" colspan="1"><italic><tp:taxon-name>Cicadatra atra</tp:taxon-name></italic></td><td rowspan="1" colspan="1">5</td><td rowspan="1" colspan="1">1.284</td><td rowspan="1" colspan="1">0.067</td><td rowspan="2" colspan="1">9</td><td rowspan="2" colspan="1">-0.015</td><td rowspan="2" colspan="1">0.988</td></tr><tr><td rowspan="1" colspan="1"><italic><tp:taxon-name>Cicadatra platyptera</tp:taxon-name></italic></td><td rowspan="1" colspan="1">6</td><td rowspan="1" colspan="1">1.285</td><td rowspan="1" colspan="1">0.025</td></tr><tr><td rowspan="2" colspan="1"><bold>Labium length</bold></td><td rowspan="1" colspan="1"><italic><tp:taxon-name>Cicadatra atra</tp:taxon-name></italic></td><td rowspan="1" colspan="1">5</td><td rowspan="1" colspan="1">2.536</td><td rowspan="1" colspan="1">0.089</td><td rowspan="2" colspan="1">9</td><td rowspan="2" colspan="1">-4.821</td><td rowspan="2" colspan="1"><bold>0.001</bold></td></tr><tr><td rowspan="1" colspan="1"><italic><tp:taxon-name>Cicadatra platyptera</tp:taxon-name></italic></td><td rowspan="1" colspan="1">6</td><td rowspan="1" colspan="1">3.002</td><td rowspan="1" colspan="1">0.049</td></tr><tr><td rowspan="2" colspan="1">Minimum length of mesonotum</td><td rowspan="1" colspan="1"><italic><tp:taxon-name>Cicadatra atra</tp:taxon-name></italic></td><td rowspan="1" colspan="1">6</td><td rowspan="1" colspan="1">4.437</td><td rowspan="1" colspan="1">0.239</td><td rowspan="2" colspan="1">10</td><td rowspan="2" colspan="1">-1.987</td><td rowspan="2" colspan="1">0.075</td></tr><tr><td rowspan="1" colspan="1"><italic><tp:taxon-name>Cicadatra platyptera</tp:taxon-name></italic></td><td rowspan="1" colspan="1">6</td><td rowspan="1" colspan="1">4.965</td><td rowspan="1" colspan="1">0.117</td></tr><tr><td rowspan="2" colspan="1"><bold>Maximum length of mesonotum</bold></td><td rowspan="1" colspan="1"><italic><tp:taxon-name>Cicadatra atra</tp:taxon-name></italic></td><td rowspan="1" colspan="1">6</td><td rowspan="1" colspan="1">5.945</td><td rowspan="1" colspan="1">0.266</td><td rowspan="2" colspan="1">10</td><td rowspan="2" colspan="1">-2.554</td><td rowspan="2" colspan="1"><bold>0.029</bold></td></tr><tr><td rowspan="1" colspan="1"><italic><tp:taxon-name>Cicadatra platyptera</tp:taxon-name></italic></td><td rowspan="1" colspan="1">6</td><td rowspan="1" colspan="1">6.732</td><td rowspan="1" colspan="1">0.156</td></tr><tr><td rowspan="2" colspan="1">Fore femur length</td><td rowspan="1" colspan="1"><italic><tp:taxon-name>Cicadatra atra</tp:taxon-name></italic></td><td rowspan="1" colspan="1">5</td><td rowspan="1" colspan="1">2.562</td><td rowspan="1" colspan="1">0.127</td><td rowspan="2" colspan="1">9</td><td rowspan="2" colspan="1">-1.863</td><td rowspan="2" colspan="1">0.095</td></tr><tr><td rowspan="1" colspan="1"><italic><tp:taxon-name>Cicadatra platyptera</tp:taxon-name></italic></td><td rowspan="1" colspan="1">6</td><td rowspan="1" colspan="1">2.792</td><td rowspan="1" colspan="1">0.040</td></tr><tr><td rowspan="2" colspan="1"><bold>Fore wing length</bold></td><td rowspan="1" colspan="1"><italic><tp:taxon-name>Cicadatra atra</tp:taxon-name></italic></td><td rowspan="1" colspan="1">5</td><td rowspan="1" colspan="1">20.200</td><td rowspan="1" colspan="1">0.663</td><td rowspan="2" colspan="1">9</td><td rowspan="2" colspan="1">-3.048</td><td rowspan="2" colspan="1"><bold>0.014</bold></td></tr><tr><td rowspan="1" colspan="1"><italic><tp:taxon-name>Cicadatra platyptera</tp:taxon-name></italic></td><td rowspan="1" colspan="1">6</td><td rowspan="1" colspan="1">22.583</td><td rowspan="1" colspan="1">0.455</td></tr><tr><td rowspan="2" colspan="1"><bold>Fore wing width</bold></td><td rowspan="1" colspan="1"><italic><tp:taxon-name>Cicadatra atra</tp:taxon-name></italic></td><td rowspan="1" colspan="1">6</td><td rowspan="1" colspan="1">8.183</td><td rowspan="1" colspan="1">0.261</td><td rowspan="2" colspan="1">10</td><td rowspan="2" colspan="1">-2.365</td><td rowspan="2" colspan="1"><bold>0.040</bold></td></tr><tr><td rowspan="1" colspan="1"><italic><tp:taxon-name>Cicadatra platyptera</tp:taxon-name></italic></td><td rowspan="1" colspan="1">6</td><td rowspan="1" colspan="1">9.025</td><td rowspan="1" colspan="1">0.242</td></tr><tr><td rowspan="2" colspan="1"><bold>Subcostal cell length</bold></td><td rowspan="1" colspan="1"><italic><tp:taxon-name>Cicadatra atra</tp:taxon-name></italic></td><td rowspan="1" colspan="1">6</td><td rowspan="1" colspan="1">1.918</td><td rowspan="1" colspan="1">0.063</td><td rowspan="2" colspan="1">10</td><td rowspan="2" colspan="1">-7.006</td><td rowspan="2" colspan="1"><bold>0.000</bold></td></tr><tr><td rowspan="1" colspan="1"><italic><tp:taxon-name>Cicadatra platyptera</tp:taxon-name></italic></td><td rowspan="1" colspan="1">6</td><td rowspan="1" colspan="1">2.530</td><td rowspan="1" colspan="1">0.060</td></tr><tr><td rowspan="2" colspan="1"><bold>Operculum length</bold></td><td rowspan="1" colspan="1"><italic><tp:taxon-name>Cicadatra atra</tp:taxon-name></italic></td><td rowspan="1" colspan="1">6</td><td rowspan="1" colspan="1">3.420</td><td rowspan="1" colspan="1">0.267</td><td rowspan="2" colspan="1">10</td><td rowspan="2" colspan="1">-3.781</td><td rowspan="2" colspan="1"><bold>0.004</bold></td></tr><tr><td rowspan="1" colspan="1"><italic><tp:taxon-name>Cicadatra platyptera</tp:taxon-name></italic></td><td rowspan="1" colspan="1">6</td><td rowspan="1" colspan="1">4.483</td><td rowspan="1" colspan="1">0.089</td></tr><tr><td rowspan="2" colspan="1">Operculum width</td><td rowspan="1" colspan="1"><italic><tp:taxon-name>Cicadatra atra</tp:taxon-name></italic></td><td rowspan="1" colspan="1">6</td><td rowspan="1" colspan="1">3.827</td><td rowspan="1" colspan="1">0.145</td><td rowspan="2" colspan="1">10</td><td rowspan="2" colspan="1">-0.576</td><td rowspan="2" colspan="1">0.577</td></tr><tr><td rowspan="1" colspan="1"><italic><tp:taxon-name>Cicadatra platyptera</tp:taxon-name></italic></td><td rowspan="1" colspan="1">6</td><td rowspan="1" colspan="1">4.010</td><td rowspan="1" colspan="1">0.283</td></tr><tr><td rowspan="2" colspan="1"><bold>Apical width of operculum</bold></td><td rowspan="1" colspan="1"><italic><tp:taxon-name>Cicadatra atra</tp:taxon-name></italic></td><td rowspan="1" colspan="1">6</td><td rowspan="1" colspan="1">1.702</td><td rowspan="1" colspan="1">0.165</td><td rowspan="2" colspan="1">10</td><td rowspan="2" colspan="1">-5.785</td><td rowspan="2" colspan="1"><bold>0.000</bold></td></tr><tr><td rowspan="1" colspan="1"><italic><tp:taxon-name>Cicadatra platyptera</tp:taxon-name></italic></td><td rowspan="1" colspan="1">6</td><td rowspan="1" colspan="1">2.943</td><td rowspan="1" colspan="1">0.137</td></tr><tr><td rowspan="2" colspan="1">Pygofer length</td><td rowspan="1" colspan="1"><italic><tp:taxon-name>Cicadatra atra</tp:taxon-name></italic></td><td rowspan="1" colspan="1">6</td><td rowspan="1" colspan="1">3.287</td><td rowspan="1" colspan="1">0.102</td><td rowspan="2" colspan="1">10</td><td rowspan="2" colspan="1">-0.795</td><td rowspan="2" colspan="1">0.445</td></tr><tr><td rowspan="1" colspan="1"><italic><tp:taxon-name>Cicadatra platyptera</tp:taxon-name></italic></td><td rowspan="1" colspan="1">6</td><td rowspan="1" colspan="1">3.432</td><td rowspan="1" colspan="1">0.151</td></tr><tr><td rowspan="2" colspan="1">Dorsal beak length</td><td rowspan="1" colspan="1"><italic><tp:taxon-name>Cicadatra atra</tp:taxon-name></italic></td><td rowspan="1" colspan="1">6</td><td rowspan="1" colspan="1">0.655</td><td rowspan="1" colspan="1">0.043</td><td rowspan="2" colspan="1">9</td><td rowspan="2" colspan="1">-1.153</td><td rowspan="2" colspan="1">0.279</td></tr><tr><td rowspan="1" colspan="1"><italic><tp:taxon-name>Cicadatra platyptera</tp:taxon-name></italic></td><td rowspan="1" colspan="1">5</td><td rowspan="1" colspan="1">0.750</td><td rowspan="1" colspan="1">0.074</td></tr><tr><td rowspan="2" colspan="1">Aedeagus length</td><td rowspan="1" colspan="1"><italic><tp:taxon-name>Cicadatra atra</tp:taxon-name></italic></td><td rowspan="1" colspan="1">3</td><td rowspan="1" colspan="1">2.437</td><td rowspan="1" colspan="1">0.095</td><td rowspan="2" colspan="1">5</td><td rowspan="2" colspan="1">0.442</td><td rowspan="2" colspan="1">0.677</td></tr><tr><td rowspan="1" colspan="1"><italic><tp:taxon-name>Cicadatra platyptera</tp:taxon-name></italic></td><td rowspan="1" colspan="1">4</td><td rowspan="1" colspan="1">2.388</td><td rowspan="1" colspan="1">0.066</td></tr><tr><td rowspan="2" colspan="1">Sternite VIII length</td><td rowspan="1" colspan="1"><italic><tp:taxon-name>Cicadatra atra</tp:taxon-name></italic></td><td rowspan="1" colspan="1">6</td><td rowspan="1" colspan="1">3.823</td><td rowspan="1" colspan="1">0.089</td><td rowspan="2" colspan="1">10</td><td rowspan="2" colspan="1">-2.103</td><td rowspan="2" colspan="1">0.062</td></tr><tr><td rowspan="1" colspan="1"><italic><tp:taxon-name>Cicadatra platyptera</tp:taxon-name></italic></td><td rowspan="1" colspan="1">6</td><td rowspan="1" colspan="1">4.068</td><td rowspan="1" colspan="1">0.076</td></tr><tr><td rowspan="2" colspan="1"><bold>Sternite VIII width</bold></td><td rowspan="1" colspan="1"><italic><tp:taxon-name>Cicadatra atra</tp:taxon-name></italic></td><td rowspan="1" colspan="1">6</td><td rowspan="1" colspan="1">2.328</td><td rowspan="1" colspan="1">0.079</td><td rowspan="2" colspan="1">10</td><td rowspan="2" colspan="1">-3.912</td><td rowspan="2" colspan="1"><bold>0.003</bold></td></tr><tr><td rowspan="1" colspan="1"><italic><tp:taxon-name>Cicadatra platyptera</tp:taxon-name></italic></td><td rowspan="1" colspan="1">6</td><td rowspan="1" colspan="1">2.703</td><td rowspan="1" colspan="1">0.055</td></tr></tbody></table><table-wrap-foot><fn><p>* Differences are significant P&lt; 0.05. Diagnosischaractersare shownwith bold words and numbers.</p></fn></table-wrap-foot></table-wrap></tp:treatment-sec><ref-list><ref id="B7"><mixed-citation xmlns:xlink="http://www.w3.org/1999/xlink" xlink:type="simple"><person-group><name name-style="western"><surname>Duffels</surname><given-names>JP</given-names></name><name name-style="western"><surname>Laan</surname><given-names>PA van der</given-names></name></person-group> (<year>1985</year>)<source> Catalogue of the Cicadoidea (Homoptera, Auchenorrhyncha) 19561980.</source><publisher-name>Dr. W. Junk Publihers, a number of the Kluwer Academic Publishers Group</publisher-name>, <publisher-loc>Dordrecht / Boston / Lancaster</publisher-loc>, <lpage>414</lpage> pp.</mixed-citation></ref><ref id="B21"><mixed-citation xmlns:xlink="http://www.w3.org/1999/xlink" xlink:type="simple"><person-group><name name-style="western"><surname>Mozaffarian</surname><given-names>F</given-names></name><name name-style="western"><surname>Sanborn</surname><given-names>AF</given-names></name></person-group> (<year>2010</year>)<source> The cicadas of Iran with the description of two new species (Hemiptera, Cicadidae). Deutsche Entomologische Zeitschrift 57 (1) 2010, 69–84.</source></mixed-citation></ref><ref id="B24"><mixed-citation xmlns:xlink="http://www.w3.org/1999/xlink" xlink:type="simple"><person-group><name name-style="western"><surname>Onder</surname><given-names>F</given-names></name><name name-style="western"><surname>Tezcan</surname><given-names>S</given-names></name><name name-style="western"><surname>Karsavuran</surname><given-names>Y</given-names></name><name name-style="western"><surname>Zeybekoglu</surname><given-names>U</given-names></name></person-group> (<year>2011</year>)<source> Catalouge of Turkey Cicadomorpha, Fulgoromorpha and Sternorhyncha (Insecta: Hemiptera). Izmir/Turkey, 1–33 pp.</source></mixed-citation></ref></ref-list></tp:taxon-treatment>
